# Supplementary material for: Burnout among Syrian medical residents: A cross-sectional study using the burnout assessment tool (BAT)
Source: PLoS One. 2026 Jun 15;21(6):e0350426. doi: 10.1371/journal.pone.0350426 (PMC13268169; doi:10.1371/journal.pone.0350426)
Supplement: S1 File — De-identified participant-level dataset used for all analyses in this study, including demographic variables, training and work-related characteristics, Burnout Assessment Tool (BAT-23) subscale and total scores, burnout risk categories, and all variables used to generate Tables 1–6. (XLSX) [file pone.0350426.s001.xlsx]

## Sheet: ورقة1
ID	Age:	Gender:	marital status:	Specialty:	Governorate	Employment Type:	Hospital Type:	Are you working in more than one medical facility?	Number of Night Shifts per Month:	Year of Residency:	At work, I feel mentally exhausted	Everything I do at work requires a great deal of effort	After a day at work, I find it hard to recover my energy	at work, I feel physically exhausted	When I get up in the morning, I lack the energy to start a new day at work	I want to be active at work, but somehow I am unable to manage	When I exert myself at work, I quickly get tired	At the end of my working day, I feel mentally exhausted and drained	I struggle to find any enthusiasm for my work	At work, I do not think much about what I am doing and I function on autopilot	I feel a strong aversion towards my job	I feel indifferent about my job	I’m cynical about what my work means to others	At work, I have trouble staying focused	At work I struggle to think clearly	I make mistakes in my work because I have my mind on other things	I’m forgetful and distracted at work	When I’m working, I have trouble concentrating	At work, I feel unable to control my emotions	I do not recognize myself in the way I react emotionally at work	During my work I become irritable when things don’t go my way	I get upset or sad at work without knowing why	At work I may overreact unintentionally	How would you rate your current work environment?	What methods do you use to cope with work stress?	Are you considering leaving your medical profession due to burnout?	Have you ever thought about seeking psychological counseling due to burnout?	Do you experience a lack of resources or medical tools while working?	Do you believe that the workload is fairly distributed among resident physicians in your specialty?	Do you face unfair treatment or bullying in the workplace?	Do you think your salary is sufficient to cover your basic needs?	Do you have enough time to spend with family or friends?	How many days do you take off annually?	Do you feel you receive adequate training and professional development during your residency?	Do you intend to leave Syria to work in another country due to work conditions?	On a scale from 1 to 10, how would you rate your overall job satisfaction?	What factors do you believe contribute most to your stress at work?	What factors do you believe contribute most to your stress at work?2	What factors do you believe contribute most to your stress at work?3
1	29	Female	divorced	pediatric surgery	Aleppo	private hospital	health hospital	No	10	4	Often	Often	Always	Often	Always	Always	Often	Always	Always	Often	Rarely	Never	Sometimes	Rarely	Often	Never	Rarely	Rarely	Often	Often	Often	Often	Often	5	Social Support	No	No	No	No	No	No	No	6-10 days	No	Yes	4	Workload Work Environment	1	0
2	25	Female	single	internal medicine	Aleppo	Public hospital	university hospital	No	5	2	Always	Always	Always	Always	Always	Always	Always	Always	Sometimes	Sometimes	Rarely	Never	Always	Often	Often	Never	Never	Rarely	Rarely	Never	Often	Often	Sometimes	3	Other	No	Yes	Yes	No	Yes	No	No	11-15 days	No	Yes	8	Workload Patient Care Administrative Tasks Work Environment Lack of Support	1	1
3	26	Female	single	Neurology	Aleppo	Public hospital	university hospital	Yes	6	3	Often	Always	Often	Often	Always	Often	Often	Always	Sometimes	Often	Often	Often	Sometimes	Often	Often	Often	Always	Sometimes	Sometimes	Sometimes	Always	Always	Often	10	Social Support	No	Yes	No	Yes	No	Yes	No	6-10 days	Yes	No	10	Workload Patient Care	1	1
4	25	Male	single	genral surgery	Aleppo	Public hospital	university hospital	No	13	2	Sometimes	Rarely	Sometimes	Sometimes	Rarely	Sometimes	Sometimes	Sometimes	Sometimes	Often	Rarely	Rarely	Rarely	Rarely	Sometimes	Rarely	Sometimes	Rarely	Rarely	Rarely	Sometimes	Rarely	Sometimes	7	Recreation	No	No	Yes	No	No	No	No	0-5 days	No	No	7	Workload Administrative Tasks Work Environment	1	0
5	27	Male	married and having kids	genral surgery	Aleppo	Public hospital	university hospital	Yes	10	3	Often	Sometimes	Sometimes	Often	Sometimes	Always	Often	Often	Sometimes	Often	Rarely	Sometimes	Often	Often	Often	Often	Sometimes	Sometimes	Often	Rarely	Often	Rarely	Sometimes	4	Other	No	No	Yes	No	Yes	No	No	6-10 days	No	Yes	4	Administrative Tasks Work Environment	0	0
6	24	Female	single	Other	Aleppo	Public hospital	university hospital	Yes	0	2	Always	Sometimes	Rarely	Often	Rarely	Always	Always	Always	Rarely	Sometimes	Never	Never	Never	Often	Rarely	Never	Never	Never	Never	Sometimes	Rarely	Sometimes	Rarely	10	Social Support	Yes	No	Yes	Yes	No	No	No	11-15 days	Yes	Yes	10	Workload	1	0
7	24	Female	married	Other	Aleppo	Public hospital	university hospital	No	0	1	Sometimes	Rarely	Never	Sometimes	Never	Never	Sometimes	Sometimes	Never	Never	Never	Never	Sometimes	Never	Never	Sometimes	Sometimes	Never	Rarely	Always	Rarely	Rarely	Sometimes	8	Recreation	No	No	Yes	Yes	No	Yes	Yes	11-15 days	Yes	No	8	Lack of Support	0	0
8	27	Male	single	Orthopedics	Homs	Public hospital	university hospital	Yes	6	3	Always	Always	Always	Always	Always	Always	Always	Always	Always	Always	Often	Sometimes	Rarely	Sometimes	Sometimes	Rarely	Sometimes	Sometimes	Rarely	Rarely	Sometimes	Rarely	Sometimes	1	Other	No	No	Yes	Yes	Yes	Yes	No	More than 15 days	No	No	1	Work Environment	0	0
9	30	Male	single	pediatric surgery	Aleppo	Public hospital	university hospital	No	10	6	Often	Often	Always	Often	Rarely	Never	Rarely	Sometimes	Rarely	Never	Never	Rarely	Never	Rarely	Rarely	Never	Never	Never	Never	Never	Rarely	Rarely	Rarely	7	Other	No	No	Yes	No	No	No	No	0-5 days	No	Yes	4	Work Environment Other	0	0
10	25	Female	single	Anatomic Pathology	Damascus	Public hospital	university hospital	Yes	0	2	Rarely	Sometimes	Sometimes	Sometimes	Rarely	Rarely	Sometimes	Sometimes	Rarely	Sometimes	Never	Never	Never	Sometimes	Sometimes	Rarely	Sometimes	Sometimes	Sometimes	Rarely	Often	Rarely	Rarely	8	Other	No	No	Yes	Yes	No	No	Yes	11-15 days	Yes	No	10	Workload Other	1	0
11	28	Female	single	pedicatrics	Aleppo	Public hospital	university hospital	No	4	4	Often	Sometimes	Often	Rarely	Often	Rarely	Rarely	Sometimes	Never	Often	Never	Never	Rarely	Rarely	Rarely	Never	Rarely	Rarely	Never	Never	Rarely	Never	Never	5	Recreation	No	No	Yes	No	Yes	No	Yes	More than 15 days	No	Yes	5	Lack of Support	0	0
12	29	Female	single	pedicatrics	Aleppo	Public hospital	university hospital	Yes	7	5	Sometimes	Always	Often	Often	Sometimes	Sometimes	Sometimes	Often	Sometimes	Sometimes	Sometimes	Rarely	Sometimes	Rarely	Rarely	Rarely	Rarely	Rarely	Rarely	Rarely	Sometimes	Rarely	Rarely	3	Recreation	No	No	Yes	No	Yes	No	Yes	11-15 days	Yes	No	5	Workload Patient Care Work Environment	1	1
13	28	Female	married and having kids	pedicatrics	Aleppo	Public hospital	university hospital	Yes	4	4	Often	Often	Always	Always	Often	Rarely	Always	Always	Always	Sometimes	Sometimes	Sometimes	Never	Rarely	Rarely	Rarely	Rarely	Sometimes	Often	Sometimes	Always	Sometimes	Sometimes	3	Recreation	No	No	Yes	Yes	Yes	No	No	11-15 days	Yes	No	7	Workload	1	0
14	29	Female	single	pedicatrics	Aleppo	Public hospital	university hospital	No	4	4	Always	Often	Always	Always	Often	Rarely	Sometimes	Often	Sometimes	Sometimes	Sometimes	Rarely	Always	Rarely	Sometimes	Never	Sometimes	Often	Sometimes	Sometimes	Often	Sometimes	Sometimes	5	Recreation	No	No	Yes	No	Yes	No	Yes	More than 15 days	No	Yes	7	Workload Patient Care Administrative Tasks Work Environment Lack of Support	1	1
15	27	Male	single	Vascular Surgery	Aleppo	Public hospital	health hospital	No	6	4	Sometimes	Sometimes	Rarely	Often	Rarely	Rarely	Often	Sometimes	Rarely	Never	Often	Rarely	Often	Rarely	Rarely	Rarely	Often	Rarely	Rarely	Often	Always	Often	Always	4	Recreation	No	Yes	Yes	No	Yes	No	Yes	6-10 days	No	Yes	4	Workload Patient Care Administrative Tasks Work Environment Lack of Support	1	1
16	28	Male	single	Pulmonology	Aleppo	Public hospital	university hospital	Yes	8	4	Sometimes	Sometimes	Often	Sometimes	Sometimes	Sometimes	Sometimes	Sometimes	Sometimes	Always	Often	Often	Sometimes	Sometimes	Sometimes	Sometimes	Rarely	Rarely	Sometimes	Sometimes	Sometimes	Sometimes	Sometimes	5	Recreation	Yes	No	Yes	No	No	No	No	11-15 days	No	Yes	5	Work Environment	0	0
17	28	Female	single	Physiatrist	Aleppo	Public hospital	university hospital	Yes	4	4	Often	Often	Often	Often	Often	Often	Always	Always	Always	Often	Always	Sometimes	Sometimes	Often	Often	Rarely	Often	Sometimes	Sometimes	Sometimes	Often	Often	Often	5	Other	No	No	Yes	No	Yes	No	No	0-5 days	No	No	5	Administrative Tasks Work Environment	0	0
18	27	Female	married	internal medicine	Aleppo	Public hospital	university hospital	No	2	4	Sometimes	Sometimes	Often	Often	Sometimes	Rarely	Sometimes	Sometimes	Often	Sometimes	Rarely	Often	Rarely	Often	Often	Rarely	Often	Often	Sometimes	Rarely	Sometimes	Sometimes	Sometimes	4	Other	No	No	Yes	Yes	Yes	No	Yes	More than 15 days	No	Yes	4	Work Environment	0	0
19	25	Female	single	internal medicine	Aleppo	Public hospital	university hospital	No	10	2	Sometimes	Often	Sometimes	Always	Often	Rarely	Often	Always	Sometimes	Sometimes	Never	Never	Never	Sometimes	Sometimes	Rarely	Sometimes	Never	Sometimes	Never	Rarely	Never	Sometimes	4	Recreation	No	No	Yes	No	Yes	No	No	11-15 days	No	Yes	3	Workload Administrative Tasks Work Environment Lack of Support	1	0
20	25	Female	married	pedicatrics	Aleppo	Public hospital	university hospital	No	9	2	Often	Always	Always	Always	Always	Always	Always	Always	Sometimes	Often	Sometimes	Sometimes	Rarely	Often	Often	Sometimes	Sometimes	Often	Sometimes	Rarely	Often	Often	Often	1	Social Support	No	No	Yes	No	Yes	No	No	0-5 days	No	No	1	Workload Administrative Tasks Work Environment Lack of Support	1	0
21	26	Male	single	Other	Aleppo	Public hospital	university hospital	Yes	13	2	Sometimes	Sometimes	Often	Sometimes	Often	Sometimes	Sometimes	Often	Often	Sometimes	Rarely	Rarely	Sometimes	Sometimes	Sometimes	Rarely	Sometimes	Sometimes	Never	Sometimes	Always	Sometimes	Often	5	Exercise	Yes	Yes	Yes	No	Yes	No	No	11-15 days	No	Yes	6	Work Environment	0	0
22	26	Male	single	Ophthalmolog	Aleppo	Public hospital	university hospital	No	4	3	Often	Often	Often	Often	Sometimes	Rarely	Rarely	Often	Rarely	Sometimes	Rarely	Rarely	Rarely	Rarely	Rarely	Sometimes	Sometimes	Sometimes	Rarely	Rarely	Rarely	Rarely	Rarely	7	Recreation	No	No	No	No	No	No	No	0-5 days	Yes	No	7	Workload Administrative Tasks	1	0
23	29	Male	single	Radiography	Hama	Public hospital	university hospital	No	3	4	Always	Always	Sometimes	Always	Always	Often	Always	Always	Sometimes	Never	Rarely	Never	Always	Often	Often	Never	Never	Never	Never	Often	Always	Always	Always	7	Social Support	No	Yes	Yes	No	Yes	No	No	11-15 days	Yes	No	10	Work Environment Lack of Support	0	0
24	27	Male	married and having kids	Endocrinology	Aleppo	Public hospital	university hospital	No	0	4	Sometimes	Rarely	Sometimes	Rarely	Sometimes	Sometimes	Sometimes	Sometimes	Rarely	Rarely	Never	Never	Never	Rarely	Rarely	Sometimes	Rarely	Rarely	Rarely	Rarely	Rarely	Never	Rarely	7	Recreation	No	No	Yes	Yes	No	No	Yes	11-15 days	Yes	No	8	Administrative Tasks Other	0	0
25	27	Female	married and having kids	Obstetrics and gynaecology	Aleppo	Public hospital	university hospital	No	4	5	Always	Often	Always	Always	Always	Often	Always	Always	Always	Sometimes	Often	Sometimes	Sometimes	Often	Always	Rarely	Always	Often	Sometimes	Often	Often	Sometimes	Sometimes	5	Social Support	No	Yes	Yes	No	No	No	No	11-15 days	No	No	1	Workload Administrative Tasks Work Environment Lack of Support	1	0
26	28	Female	single	internal medicine	Aleppo	Public hospital	university hospital	No	1	4	Sometimes	Rarely	Often	Often	Sometimes	Sometimes	Often	Sometimes	Sometimes	Never	Never	Never	Never	Rarely	Rarely	Never	Never	Rarely	Rarely	Never	Sometimes	Sometimes	Rarely	5	Recreation	No	No	Yes	Yes	Yes	Yes	Yes	More than 15 days	No	No	7	Work Environment Lack of Support	0	0
27	29	Female	single	pedicatrics	Aleppo	Public hospital	health hospital	No	6	4	Sometimes	Rarely	Sometimes	Sometimes	Sometimes	Never	Sometimes	Sometimes	Never	Never	Never	Never	Never	Never	Never	Never	Rarely	Never	Rarely	Never	Often	Never	Sometimes	8	Recreation	No	No	Yes	No	No	No	Yes	6-10 days	No	No	8	Patient Care Administrative Tasks	0	1
28	25	Female	single	pedicatrics	Aleppo	Public hospital	university hospital	No	9	2	Often	Often	Always	Always	Often	Often	Always	Always	Often	Sometimes	Rarely	Rarely	Rarely	Sometimes	Sometimes	Rarely	Often	Rarely	Sometimes	Rarely	Often	Sometimes	Sometimes	7	Social Support	No	No	Yes	Yes	No	No	No	11-15 days	No	No	7	Workload Work Environment Other	1	0
29	25	Female	single	pedicatrics	Aleppo	Public hospital	university hospital	No	8	2	Always	Always	Always	Always	Always	Always	Often	Often	Always	Often	Often	Sometimes	Rarely	Sometimes	Sometimes	Sometimes	Sometimes	Sometimes	Sometimes	Sometimes	Often	Often	Sometimes	4	Recreation	Yes	No	Yes	No	Yes	No	No	11-15 days	No	Yes	7	Workload	1	0
30	26	Female	single	Anaesthesia and Intensive care	Aleppo	Public hospital	university hospital	No	10	3	Often	Often	Often	Always	Sometimes	Often	Sometimes	Often	Sometimes	Sometimes	Sometimes	Sometimes	Rarely	Sometimes	Sometimes	Rarely	Sometimes	Sometimes	Rarely	Often	Sometimes	Rarely	Sometimes	6	Social Support	No	Yes	Yes	Yes	No	No	No	6-10 days	Yes	No	6	Workload Work Environment	1	0
31	25	Female	single	Ophthalmolog	Aleppo	Public hospital	university hospital	No	4	2	Sometimes	Rarely	Rarely	Sometimes	Never	Rarely	Sometimes	Never	Rarely	Sometimes	Never	Never	Never	Never	Never	Never	Rarely	Never	Never	Sometimes	Often	Never	Sometimes	6	Other	No	No	Yes	Yes	No	No	No	6-10 days	No	No	6	Administrative Tasks Work Environment	0	0
32	26	Female	single	internal medicine	Aleppo	Public hospital	university hospital	No	9	2	Always	Often	Always	Always	Often	Often	Always	Always	Often	Often	Often	Sometimes	Sometimes	Sometimes	Sometimes	Rarely	Sometimes	Rarely	Sometimes	Rarely	Often	Sometimes	Sometimes	1	Recreation	Yes	Yes	Yes	No	Yes	No	No	0-5 days	No	Yes	7	Workload Administrative Tasks Work Environment Lack of Support	1	0
33	26	Female	single	internal medicine	Aleppo	Public hospital	university hospital	Yes	12	3	Often	Always	Often	Often	Sometimes	Sometimes	Sometimes	Often	Sometimes	Sometimes	Rarely	Rarely	Rarely	Rarely	Rarely	Rarely	Sometimes	Rarely	Sometimes	Sometimes	Often	Rarely	Often	5	Recreation	No	No	Yes	No	Yes	No	Yes	0-5 days	No	No	7	Workload Patient Care Administrative Tasks Work Environment Lack of Support	1	1
34	26	Female	married and having kids	Radiography	Aleppo	Public hospital	university hospital	No	1	1	Sometimes	Sometimes	Rarely	Sometimes	Rarely	Never	Sometimes	Sometimes	Rarely	Sometimes	Never	Never	Rarely	Never	Rarely	Never	Rarely	Rarely	Never	Sometimes	Rarely	Never	Rarely	8	Social Support	No	No	Yes	No	No	No	Yes	More than 15 days	No	Yes	7	Workload	1	0
35	27	Female	single	Obstetrics and gynaecology	Aleppo	Public hospital	university hospital	No	6	3	Often	Always	Often	Always	Often	Sometimes	Often	Often	Sometimes	Often	Rarely	Rarely	Sometimes	Rarely	Rarely	Rarely	Rarely	Rarely	Sometimes	Sometimes	Always	Sometimes	Often	5	Recreation	No	No	Yes	No	Yes	No	Yes	11-15 days	No	Yes	5	Workload	1	0
36	26	Female	single	Obstetrics and gynaecology	Aleppo	Public hospital	university hospital	No	6	3	Sometimes	Sometimes	Sometimes	Often	Rarely	Rarely	Sometimes	Sometimes	Rarely	Often	Never	Never	Never	Rarely	Rarely	Rarely	Rarely	Rarely	Rarely	Rarely	Sometimes	Sometimes	Rarely	6	Recreation	No	No	Yes	No	Yes	No	Yes	11-15 days	No	Yes	6	Workload Administrative Tasks Work Environment Lack of Support	1	0
37	29	Female	single	pedicatrics	Aleppo	Public hospital	health hospital	No	9	3	Always	Often	Always	Often	Always	Sometimes	Sometimes	Sometimes	Rarely	Sometimes	Rarely	Never	Rarely	Sometimes	Rarely	Never	Never	Rarely	Never	Rarely	Rarely	Rarely	Sometimes	9	Exercise	Yes	No	Yes	No	Yes	No	No	6-10 days	No	Yes	5	Workload Patient Care Administrative Tasks Lack of Support	1	1
38	26	Female	single	internal medicine	Aleppo	Public hospital	university hospital	No	6	3	Sometimes	Sometimes	Always	Often	Always	Rarely	Always	Often	Often	Rarely	Sometimes	Sometimes	Sometimes	Rarely	Often	Rarely	Rarely	Sometimes	Sometimes	Sometimes	Often	Often	Often	5	Recreation	Yes	No	Yes	No	No	No	No	6-10 days	No	No	5	Workload	1	0
39	26	Female	single	pedicatrics	Aleppo	Public hospital	university hospital	No	6	3	Often	Often	Always	Often	Sometimes	Often	Often	Often	Rarely	Sometimes	Never	Never	Never	Rarely	Rarely	Never	Rarely	Rarely	Rarely	Sometimes	Sometimes	Sometimes	Rarely	2	Other	No	No	Yes	Yes	No	No	No	0-5 days	No	No	5	Workload Patient Care Administrative Tasks Work Environment Lack of Support Other	1	1
40	27	Female	married	pedicatrics	Aleppo	Public hospital	university hospital	No	7	3	Sometimes	Rarely	Sometimes	Often	Always	Rarely	Rarely	Sometimes	Never	Rarely	Never	Never	Rarely	Rarely	Rarely	Never	Rarely	Never	Rarely	Never	Sometimes	Rarely	Never	4	Social Support	No	Yes	Yes	No	Yes	No	No	0-5 days	No	Yes	5	Workload Work Environment	1	0
41	26	Female	single	pedicatrics	Aleppo	Public hospital	university hospital	No	8	1	Often	Often	Often	Always	Always	Sometimes	Always	Often	Sometimes	Often	Sometimes	Rarely	Sometimes	Sometimes	Often	Never	Rarely	Rarely	Rarely	Never	Sometimes	Rarely	Sometimes	1	Social Support	Yes	No	Yes	No	Yes	No	No	6-10 days	No	Yes	3	Workload Work Environment Lack of Support	1	0
42	26	Female	single	ENT	Aleppo	Public hospital	health hospital	No	7	2	Sometimes	Sometimes	Sometimes	Sometimes	Sometimes	Sometimes	Rarely	Often	Sometimes	Sometimes	Never	Never	Rarely	Sometimes	Sometimes	Rarely	Rarely	Rarely	Sometimes	Rarely	Rarely	Sometimes	Rarely	7	Recreation	No	No	Yes	No	No	No	Yes	0-5 days	No	No	5	Administrative Tasks	0	0
43	28	Female	single	pedicatrics	Aleppo	Public hospital	university hospital	Yes	4	4	Always	Always	Often	Often	Often	Rarely	Sometimes	Often	Often	Rarely	Never	Never	Never	Sometimes	Sometimes	Rarely	Rarely	Rarely	Sometimes	Sometimes	Sometimes	Sometimes	Sometimes	5	Exercise	No	Yes	Yes	Yes	No	No	No	0-5 days	No	No	8	Workload Patient Care Administrative Tasks Work Environment	1	1
44	30	Female	single	Neurology	Aleppo	Public hospital	university hospital	Yes	6	5	Sometimes	Rarely	Rarely	Rarely	Sometimes	Rarely	Rarely	Rarely	Sometimes	Rarely	Never	Never	Never	Rarely	Rarely	Rarely	Rarely	Rarely	Sometimes	Rarely	Sometimes	Sometimes	Sometimes	5	Social Support	No	No	Yes	No	No	No	No	11-15 days	No	Yes	7	Workload Work Environment	1	0
45	27	Female	single	Endocrinology	Aleppo	Public hospital	university hospital	Yes	3	4	Sometimes	Often	Often	Sometimes	Sometimes	Rarely	Rarely	Sometimes	Sometimes	Sometimes	Never	Never	Never	Rarely	Rarely	Rarely	Rarely	Rarely	Rarely	Never	Sometimes	Sometimes	Rarely	5	Social Support	No	No	Yes	No	No	No	Yes	11-15 days	No	No	7	Administrative Tasks Lack of Support Other	0	0
46	29	Female	single	Anatomic Pathology	Aleppo	Public hospital	university hospital	No	0	4	Sometimes	Sometimes	Sometimes	Often	Often	Sometimes	Sometimes	Sometimes	Often	Rarely	Often	Rarely	Sometimes	Rarely	Sometimes	Rarely	Rarely	Rarely	Rarely	Rarely	Sometimes	Sometimes	Rarely	5	Recreation	No	No	Yes	No	No	No	Yes	11-15 days	No	Yes	6	Workload Work Environment Lack of Support	1	0
47	26	Female	single	Anatomic Pathology	Aleppo	Public hospital	university hospital	No	0	3	Sometimes	Rarely	Often	Sometimes	Often	Often	Sometimes	Often	Often	Sometimes	Sometimes	Sometimes	Sometimes	Often	Sometimes	Rarely	Sometimes	Sometimes	Sometimes	Sometimes	Often	Sometimes	Sometimes	2	Recreation	No	No	Yes	No	Yes	No	No	11-15 days	No	Yes	1	Work Environment	0	0
48	26	Female	married	Anatomic Pathology	Aleppo	Public hospital	university hospital	No	0	3	Sometimes	Sometimes	Sometimes	Often	Often	Rarely	Often	Sometimes	Rarely	Rarely	Never	Never	Rarely	Rarely	Rarely	Rarely	Never	Rarely	Never	Never	Sometimes	Sometimes	Rarely	6	Recreation	No	No	Yes	No	Yes	No	Yes	11-15 days	No	Yes	6	Work Environment	0	0
49	26	Female	single	Anatomic Pathology	Aleppo	Public hospital	university hospital	No	0	3	Always	Sometimes	Often	Often	Often	Sometimes	Sometimes	Sometimes	Sometimes	Sometimes	Never	Never	Never	Rarely	Rarely	Rarely	Rarely	Rarely	Rarely	Rarely	Rarely	Rarely	Rarely	0	Social Support	No	No	Yes	No	Yes	No	No	11-15 days	No	No	0	Work Environment	0	0
50	25	Female	single	Anatomic Pathology	Aleppo	Public hospital	university hospital	No	0	2	Sometimes	Sometimes	Sometimes	Rarely	Sometimes	Never	Sometimes	Sometimes	Sometimes	Often	Rarely	Never	Rarely	Rarely	Rarely	Rarely	Rarely	Rarely	Sometimes	Rarely	Often	Sometimes	Rarely	4	Social Support	No	No	Yes	No	Yes	No	No	11-15 days	No	Yes	4	Work Environment	0	0
51	26	Female	single	Anatomic Pathology	Aleppo	Public hospital	university hospital	No	0	2	Sometimes	Sometimes	Often	Often	Always	Rarely	Often	Often	Often	Sometimes	Rarely	Sometimes	Rarely	Sometimes	Rarely	Often	Sometimes	Rarely	Rarely	Never	Rarely	Never	Never	4	Recreation	No	No	No	Yes	Yes	No	No	11-15 days	No	Yes	5	Workload Administrative Tasks Work Environment	1	0
52	30	Female	single	ENT	Aleppo	Public hospital	university hospital	No	4	5	Always	Always	Always	Often	Often	Sometimes	Always	Always	Sometimes	Sometimes	Rarely	Never	Never	Sometimes	Sometimes	Never	Sometimes	Often	Rarely	Sometimes	Sometimes	Rarely	Rarely	5	Recreation	No	No	Yes	No	Yes	Yes	No	0-5 days	No	Yes	5	Work Environment Lack of Support	0	0
53	26	Female	single	Dermatology	Aleppo	Public hospital	university hospital	No	0	3	Sometimes	Rarely	Rarely	Sometimes	Rarely	Rarely	Rarely	Rarely	Rarely	Rarely	Rarely	Rarely	Never	Rarely	Rarely	Rarely	Sometimes	Sometimes	Sometimes	Rarely	Rarely	Sometimes	Rarely	9	Social Support	No	No	Yes	Yes	No	No	Yes	More than 15 days	Yes	No	9	Other	0	0
54	29	Female	married	Dermatology	Aleppo	Public hospital	university hospital	Yes	0	4	Sometimes	Sometimes	Rarely	Often	Rarely	Rarely	Sometimes	Sometimes	Rarely	Sometimes	Never	Never	Never	Rarely	Sometimes	Sometimes	Rarely	Never	Often	Rarely	Sometimes	Rarely	Never	6	Social Support	No	No	Yes	No	No	No	No	0-5 days	No	Yes	5	Workload Work Environment	1	0
55	28	Female	single	Dermatology	Aleppo	Public hospital	university hospital	No	0	4	Sometimes	Rarely	Sometimes	Sometimes	Sometimes	Sometimes	Often	Sometimes	Sometimes	Sometimes	Rarely	Rarely	Rarely	Sometimes	Sometimes	Rarely	Rarely	Rarely	Rarely	Rarely	Sometimes	Rarely	Rarely	7	Social Support	No	No	Yes	Yes	No	No	Yes	11-15 days	No	Yes	7	Work Environment Other	0	0
56	26	Female	single	Radiography	Aleppo	Public hospital	university hospital	No	3	3	Sometimes	Rarely	Often	Often	Sometimes	Rarely	Sometimes	Sometimes	Often	Sometimes	Rarely	Never	Rarely	Never	Rarely	Rarely	Rarely	Rarely	Sometimes	Rarely	Rarely	Rarely	Rarely	5	Recreation	No	No	Yes	No	Yes	No	Yes	11-15 days	No	Yes	7	Workload Administrative Tasks Work Environment Lack of Support	1	0
57	25	Female	single	nephrologist	Aleppo	Public hospital	university hospital	No	7	1	Often	Sometimes	Sometimes	Sometimes	Sometimes	Sometimes	Sometimes	Sometimes	Rarely	Sometimes	Never	Never	Rarely	Sometimes	Rarely	Sometimes	Rarely	Sometimes	Rarely	Rarely	Sometimes	Rarely	Sometimes	6	Social Support	No	No	Yes	No	No	No	No	6-10 days	No	No	7	Work Environment	0	0
58	30	Female	single	Obstetrics and gynaecology	Aleppo	Public hospital	university hospital	Yes	4	5	Sometimes	Often	Sometimes	Sometimes	Rarely	Rarely	Sometimes	Sometimes	Sometimes	Often	Never	Never	Never	Sometimes	Sometimes	Rarely	Rarely	Rarely	Rarely	Rarely	Sometimes	Never	Sometimes	7	Social Support	No	No	No	Yes	No	No	No	0-5 days	No	No	9	Lack of Support	0	0
59	25	Male	single	neurosurgery	Aleppo	Public hospital	university hospital	No	15	2	Rarely	Always	Sometimes	Sometimes	Rarely	Rarely	Never	Rarely	Rarely	Often	Rarely	Rarely	Sometimes	Rarely	Never	Never	Never	Never	Never	Never	Rarely	Never	Never	3	Other	Yes	No	Yes	No	Yes	No	No	0-5 days	No	Yes	5	Workload Administrative Tasks Work Environment Lack of Support	1	0
60	27	Male	married	Orthopedics	Daraa	Public hospital	health hospital	Yes	13	2	Always	Always	Often	Always	Always	Always	Always	Always	Always	Always	Never	Never	Never	Always	Sometimes	Rarely	Often	Often	Never	Never	Rarely	Sometimes	Often	6	Other	No	No	Yes	No	No	No	No	6-10 days	No	Yes	5	Workload Work Environment	1	0
61	26	Male	married	Orthopedics	Rif Dimashq (Rural Damascus)	Public hospital	health hospital	Yes	15	2	Sometimes	Always	Often	Always	Often	Rarely	Always	Always	Never	Rarely	Never	Never	Rarely	Rarely	Never	Sometimes	Rarely	Sometimes	Never	Sometimes	Often	Rarely	Often	5	Other	No	No	Yes	Yes	No	No	Yes	6-10 days	No	No	7	Work Environment	0	0
62	27	Female	single	Obstetrics and gynaecology	Rif Dimashq (Rural Damascus)	Public hospital	health hospital	No	15	2	Sometimes	Sometimes	Sometimes	Sometimes	Rarely	Rarely	Sometimes	Sometimes	Never	Never	Never	Never	Rarely	Rarely	Never	Rarely	Never	Rarely	Rarely	Rarely	Rarely	Rarely	Sometimes	8	Other	No	No	Yes	Yes	Yes	No	No	0-5 days	No	No	7	Work Environment	0	0
63	27	Female	single	Obstetrics and gynaecology	Rif Dimashq (Rural Damascus)	Public hospital	health hospital	No	11	3	Often	Sometimes	Rarely	Sometimes	Rarely	Rarely	Sometimes	Sometimes	Rarely	Rarely	Never	Never	Never	Rarely	Rarely	Never	Never	Never	Rarely	Rarely	Sometimes	Rarely	Sometimes	4	Recreation	No	No	Yes	No	Yes	No	Yes	0-5 days	No	Yes	4	Administrative Tasks Work Environment Lack of Support	0	0
64	30	Female	married	Obstetrics and gynaecology	Rif Dimashq (Rural Damascus)	Public hospital	health hospital	No	9	4	Always	Often	Sometimes	Always	Often	Always	Often	Often	Sometimes	Always	Sometimes	Sometimes	Rarely	Always	Always	Often	Often	Often	Rarely	Rarely	Sometimes	Sometimes	Sometimes	5	Other	No	No	Yes	Yes	Yes	No	Yes	0-5 days	No	Yes	4	Work Environment Lack of Support	0	0
65	28	Female	single	pedicatrics	Damascus	Public hospital	university hospital	No	7	4	Often	Sometimes	Sometimes	Sometimes	Often	Sometimes	Sometimes	Often	Sometimes	Sometimes	Sometimes	Never	Never	Never	Never	Rarely	Rarely	Rarely	Rarely	Rarely	Always	Sometimes	Always	5	Recreation	No	No	Yes	Yes	No	No	No	6-10 days	No	Yes	7	Workload	1	0
66	28	Female	single	pedicatrics	Damascus	Public hospital	university hospital	No	6	4	Always	Often	Often	Always	Sometimes	Rarely	Always	Always	Never	Never	Sometimes	Never	Often	Sometimes	Sometimes	Sometimes	Often	Sometimes	Sometimes	Often	Always	Always	Sometimes	5	Social Support	No	No	Yes	Yes	Yes	No	No	0-5 days	No	Yes	5	Workload Patient Care Administrative Tasks Work Environment	1	1
67	28	Male	single	pedicatrics	Damascus	Public hospital	university hospital	No	12	3	Sometimes	Sometimes	Sometimes	Sometimes	Never	Never	Sometimes	Sometimes	Often	Often	Never	Rarely	Often	Often	Often	Sometimes	Sometimes	Never	Often	Sometimes	Never	Sometimes	Sometimes	5	Recreation	No	Yes	Yes	Yes	Yes	No	No	11-15 days	No	Yes	5	Workload	1	0
68	27	Male	single	pedicatrics	Damascus	Public hospital	university hospital	No	15	3	Often	Often	Sometimes	Always	Often	Rarely	Sometimes	Always	Often	Always	Rarely	Never	Never	Rarely	Rarely	Never	Rarely	Never	Never	Never	Sometimes	Rarely	Sometimes	7	Social Support	No	No	Yes	Yes	No	No	Yes	0-5 days	No	Yes	8	Administrative Tasks	0	0
69	26	Female	single	pedicatrics	Damascus	Public hospital	university hospital	No	15	3	Often	Often	Always	Always	Always	Often	Often	Always	Often	Often	Sometimes	Never	Sometimes	Sometimes	Sometimes	Rarely	Sometimes	Rarely	Never	Rarely	Never	Never	Never	5	Other	Yes	No	Yes	No	No	No	No	0-5 days	No	Yes	8	Lack of Support	0	0
70	26	Female	single	pedicatrics	Damascus	Public hospital	university hospital	Yes	15	3	Always	Always	Always	Always	Always	Always	Always	Always	Always	Always	Often	Often	Often	Sometimes	Sometimes	Rarely	Often	Sometimes	Sometimes	Always	Always	Often	Sometimes	2	Other	Yes	No	Yes	No	Yes	No	No	0-5 days	No	Yes	6	Workload Administrative Tasks Work Environment Lack of Support	1	0
71	27	Female	single	pedicatrics	Damascus	Public hospital	university hospital	No	8	4	Always	Often	Always	Often	Often	Sometimes	Often	Often	Often	Sometimes	Sometimes	Never	Rarely	Sometimes	Sometimes	Rarely	Sometimes	Sometimes	Sometimes	Rarely	Sometimes	Sometimes	Sometimes	3	Social Support	No	No	Yes	No	Yes	No	No	11-15 days	No	Yes	3	Workload Administrative Tasks Work Environment	1	0
72	26	Male	single	Obstetrics and gynaecology	Damascus	Public hospital	university hospital	No	12	3	Often	Sometimes	Sometimes	Often	Often	Always	Sometimes	Often	Always	Sometimes	Rarely	Sometimes	Sometimes	Sometimes	Often	Rarely	Rarely	Sometimes	Sometimes	Sometimes	Sometimes	Sometimes	Rarely	2	Other	No	Yes	Yes	No	Yes	No	No	More than 15 days	Yes	Yes	3	Administrative Tasks	0	0
73	25	Male	single	internal medicine	Damascus	Public hospital	university hospital	Yes	9	2	Often	Often	Often	Always	Sometimes	Sometimes	Often	Often	Sometimes	Always	Rarely	Never	Sometimes	Often	Often	Rarely	Sometimes	Sometimes	Often	Never	Often	Sometimes	Always	4	Recreation	No	No	Yes	Yes	Yes	No	No	0-5 days	No	Yes	5	Workload Administrative Tasks Work Environment	1	0
74	25	Female	single	Pulmonology	Damascus	Public hospital	university hospital	No	8	2	Often	Often	Always	Always	Always	Sometimes	Sometimes	Always	Sometimes	Sometimes	Sometimes	Rarely	Always	Often	Sometimes	Rarely	Sometimes	Sometimes	Often	Often	Always	Often	Often	6	Recreation	No	No	Yes	No	Yes	No	No	11-15 days	No	Yes	5	Workload Patient Care Administrative Tasks Lack of Support	1	1
75	26	Male	single	Pulmonology	Damascus	Public hospital	university hospital	No	10	2	Often	Often	Rarely	Often	Rarely	Never	Always	Often	Always	Rarely	Always	Never	Rarely	Sometimes	Sometimes	Rarely	Sometimes	Often	Often	Sometimes	Always	Often	Often	2	Other	Yes	Yes	No	No	Yes	No	No	11-15 days	No	Yes	10	Workload Administrative Tasks Work Environment Lack of Support Other	1	0
76	25	Female	single	nephrologist	Damascus	Public hospital	university hospital	Yes	8	2	Often	Often	Always	Always	Always	Often	Often	Always	Often	Often	Rarely	Never	Rarely	Sometimes	Sometimes	Rarely	Rarely	Sometimes	Rarely	Never	Sometimes	Often	Rarely	5	Recreation	No	No	Yes	Yes	Yes	No	No	11-15 days	No	No	7	Workload Administrative Tasks	1	0
77	25	Female	single	nephrologist	Damascus	Public hospital	university hospital	Yes	8	2	Often	Often	Often	Often	Sometimes	Sometimes	Often	Often	Often	Sometimes	Rarely	Rarely	Often	Sometimes	Sometimes	Rarely	Rarely	Sometimes	Often	Often	Often	Sometimes	Often	3	Social Support	No	No	Yes	Yes	Yes	No	No	0-5 days	No	Yes	5	Workload Administrative Tasks Work Environment Lack of Support Other	1	0
78	26	Female	single	internal medicine	Damascus	Public hospital	university hospital	No	8	2	Often	Always	Always	Always	Often	Sometimes	Sometimes	Always	Sometimes	Sometimes	Sometimes	Rarely	Never	Sometimes	Sometimes	Rarely	Sometimes	Rarely	Rarely	Rarely	Often	Rarely	Sometimes	6	Exercise	Yes	No	Yes	No	Yes	No	No	0-5 days	No	Yes	5	Workload Administrative Tasks	1	0
79	26	Female	married	Ophthalmolog	Damascus	Public hospital	university hospital	No	3	3	Often	Often	Often	Always	Sometimes	Often	Often	Sometimes	Rarely	Rarely	Rarely	Sometimes	Sometimes	Rarely	Sometimes	Rarely	Sometimes	Often	Often	Rarely	Often	Sometimes	Often	5	Social Support	No	No	Yes	No	No	No	Yes	11-15 days	Yes	No	6	Workload Patient Care	1	1
80	26	Male	single	Ophthalmolog	Damascus	Public hospital	university hospital	No	2	2	Often	Often	Sometimes	Sometimes	Sometimes	Rarely	Never	Rarely	Never	Sometimes	Never	Never	Sometimes	Sometimes	Sometimes	Rarely	Sometimes	Rarely	Never	Never	Rarely	Rarely	Rarely	7	Other	No	No	Yes	No	No	No	Yes	0-5 days	No	Yes	9	Workload Administrative Tasks	1	0
81	27	Male	single	Ophthalmolog	Damascus	Public hospital	university hospital	Yes	6	3	Sometimes	Often	Rarely	Rarely	Rarely	Rarely	Rarely	Rarely	Sometimes	Sometimes	Rarely	Rarely	Rarely	Rarely	Sometimes	Rarely	Rarely	Often	Rarely	Rarely	Rarely	Sometimes	Rarely	7	Exercise	No	No	Yes	Yes	No	No	No	11-15 days	No	Yes	8	Workload Lack of Support	1	0
82	25	Male	single	internal medicine	Damascus	Public hospital	university hospital	No	7	2	Always	Always	Always	Always	Always	Always	Always	Always	Often	Often	Often	Often	Often	Always	Always	Often	Often	Always	Often	Often	Often	Often	Often	5	Social Support	Yes	Yes	Yes	No	Yes	No	No	More than 15 days	No	Yes	6	Workload Administrative Tasks	1	0
83	25	Female	married	Ophthalmolog	Damascus	Public hospital	university hospital	No	3	3	Often	Sometimes	Always	Always	Sometimes	Often	Often	Always	Sometimes	Sometimes	Rarely	Never	Rarely	Sometimes	Sometimes	Rarely	Rarely	Rarely	Sometimes	Sometimes	Always	Sometimes	Often	1	Social Support	No	No	Yes	Yes	No	No	No	More than 15 days	No	No	5	Workload Patient Care	1	1
84	25	Female	single	genral surgery	Damascus	Public hospital	university hospital	Yes	12	2	Always	Always	Always	Always	Often	Often	Often	Often	Often	Sometimes	Sometimes	Rarely	Rarely	Rarely	Sometimes	Rarely	Sometimes	Sometimes	Sometimes	Rarely	Often	Sometimes	Sometimes	6	Social Support	No	Yes	Yes	No	Yes	No	No	11-15 days	No	No	6	Workload Administrative Tasks Work Environment Lack of Support	1	0
85	26	Female	single	Hematology	Damascus	Public hospital	university hospital	No	3	3	Always	Sometimes	Always	Often	Sometimes	Often	Often	Often	Often	Rarely	Often	Rarely	Often	Sometimes	Sometimes	Sometimes	Sometimes	Sometimes	Sometimes	Rarely	Often	Often	Often	6	Other	Yes	Yes	Yes	Yes	Yes	No	No	0-5 days	No	No	6	Workload Patient Care Administrative Tasks Work Environment Lack of Support	1	1
86	28	Male	single	genral surgery	Damascus	Public hospital	university hospital	Yes	4	5	Sometimes	Rarely	Often	Often	Sometimes	Often	Sometimes	Often	Rarely	Rarely	Never	Rarely	Often	Sometimes	Rarely	Rarely	Sometimes	Rarely	Sometimes	Never	Never	Rarely	Sometimes	7	Social Support	No	No	Yes	Yes	No	No	Yes	More than 15 days	No	No	8	Workload Administrative Tasks	1	0
87	33	Female	married	Family Medicine	Damascus	Public hospital	university hospital	No	8	2	Sometimes	Sometimes	Often	Often	Sometimes	Sometimes	Always	Often	Always	Always	Sometimes	Sometimes	Rarely	Sometimes	Sometimes	Rarely	Sometimes	Rarely	Never	Rarely	Often	Sometimes	Rarely	2	Exercise	No	No	Yes	No	Yes	No	No	More than 15 days	No	Yes	8	Workload Patient Care Administrative Tasks Work Environment Lack of Support	1	1
88	25	Male	single	internal medicine	Damascus	Public hospital	university hospital	Yes	7	2	Often	Always	Often	Always	Sometimes	Sometimes	Often	Often	Often	Often	Often	Sometimes	Never	Rarely	Rarely	Rarely	Sometimes	Rarely	Rarely	Sometimes	Often	Sometimes	Sometimes	1	Recreation	Yes	No	Yes	Yes	No	No	No	0-5 days	No	Yes	3	Workload Administrative Tasks	1	0
89	28	Female	married	internal medicine	Damascus	Public hospital	university hospital	No	8	2	Sometimes	Sometimes	Sometimes	Sometimes	Often	Rarely	Often	Sometimes	Rarely	Rarely	Rarely	Rarely	Sometimes	Rarely	Sometimes	Rarely	Rarely	Rarely	Rarely	Rarely	Sometimes	Sometimes	Sometimes	6	Social Support	No	Yes	Yes	Yes	No	No	No	11-15 days	No	Yes	6	Administrative Tasks	0	0
90	28	Female	single	Pulmonology	Damascus	Public hospital	university hospital	Yes	7	3	Always	Always	Always	Always	Always	Often	Always	Always	Always	Never	Often	Often	Sometimes	Always	Often	Rarely	Sometimes	Sometimes	Always	Always	Often	Often	Often	2	Social Support	Yes	Yes	Yes	No	Yes	No	No	11-15 days	No	Yes	3	Workload Patient Care Administrative Tasks Work Environment Lack of Support Other	1	1
91	26	Female	single	Oncology	Damascus	Public hospital	university hospital	No	8	2	Sometimes	Always	Often	Always	Often	Sometimes	Often	Always	Rarely	Often	Rarely	Never	Often	Rarely	Sometimes	Rarely	Sometimes	Rarely	Never	Rarely	Rarely	Never	Rarely	5	Other	No	No	Yes	No	Yes	Yes	No	More than 15 days	No	No	7	Patient Care	0	1
92	27	Female	single	pedicatrics	Damascus	Public hospital	university hospital	No	8	4	Sometimes	Sometimes	Rarely	Often	Rarely	Never	Rarely	Rarely	Never	Sometimes	Never	Never	Never	Rarely	Sometimes	Never	Sometimes	Never	Rarely	Never	Sometimes	Rarely	Sometimes	7	Social Support	No	No	Yes	No	Yes	No	No	11-15 days	No	Yes	8	Workload Work Environment	1	0
93	27	Female	single	pedicatrics	Damascus	Public hospital	university hospital	No	7	4	Often	Often	Rarely	Often	Sometimes	Never	Never	Sometimes	Rarely	Often	Never	Never	Never	Never	Never	Rarely	Rarely	Never	Sometimes	Never	Sometimes	Rarely	Sometimes	7	Social Support	No	No	Yes	No	Yes	No	No	11-15 days	No	Yes	8	Workload Administrative Tasks	1	0
94	27	Male	single	Cardiac surgery	Damascus	Public hospital	university hospital	No	11	3	Always	Always	Often	Always	Always	Always	Always	Always	Often	Often	Sometimes	Often	Rarely	Sometimes	Rarely	Rarely	Sometimes	Sometimes	Sometimes	Always	Always	Sometimes	Often	2	Recreation	No	No	Yes	No	Yes	No	No	0-5 days	No	No	8	Workload Patient Care Administrative Tasks	1	1
95	26	Female	single	Endocrinology	Damascus	Public hospital	university hospital	No	4	3	Sometimes	Rarely	Sometimes	Sometimes	Rarely	Rarely	Sometimes	Sometimes	Rarely	Often	Sometimes	Sometimes	Rarely	Rarely	Sometimes	Often	Rarely	Rarely	Never	Sometimes	Sometimes	Never	Sometimes	6	Social Support	No	No	Yes	No	No	No	No	6-10 days	Yes	Yes	6	Workload Patient Care Administrative Tasks	1	1
96	27	Male	married	Cardiac surgery	Damascus	Public hospital	university hospital	No	15	2	Always	Always	Often	Always	Always	Often	Often	Always	Sometimes	Often	Often	Sometimes	Sometimes	Often	Always	Always	Often	Always	Sometimes	Often	Always	Always	Always	4	Social Support	No	Yes	Yes	No	Yes	No	No	0-5 days	No	Yes	6	Workload Administrative Tasks Work Environment Lack of Support	1	0
97	29	Female	single	Physiatrist	Damascus	Public hospital	university hospital	Yes	0	5	Often	Often	Sometimes	Often	Sometimes	Rarely	Sometimes	Often	Sometimes	Rarely	Sometimes	Sometimes	Sometimes	Sometimes	Sometimes	Rarely	Sometimes	Sometimes	Sometimes	Never	Sometimes	Sometimes	Sometimes	6	Social Support	Yes	Yes	Yes	No	Yes	No	No	6-10 days	No	Yes	5	Workload Administrative Tasks Work Environment	1	0
98	26	Female	single	Pulmonology	Damascus	Public hospital	university hospital	No	5	3	Always	Always	Always	Sometimes	Rarely	Rarely	Sometimes	Sometimes	Sometimes	Rarely	Often	Never	Rarely	Never	Sometimes	Rarely	Never	Never	Rarely	Never	Rarely	Rarely	Rarely	4	Social Support	Yes	No	Yes	No	No	No	No	11-15 days	Yes	Yes	7	Workload Administrative Tasks	1	0
99	26	Female	single	internal medicine	Damascus	Public hospital	university hospital	Yes	5	3	Often	Sometimes	Sometimes	Often	Sometimes	Sometimes	Rarely	Sometimes	Always	Often	Always	Often	Rarely	Sometimes	Sometimes	Rarely	Sometimes	Rarely	Often	Sometimes	Often	Often	Sometimes	1	Exercise	Yes	Yes	Yes	No	Yes	No	No	More than 15 days	No	No	5	Work Environment	0	0
100	28	Male	single	internal medicine	Rif Dimashq (Rural Damascus)	Public hospital	university hospital	Yes	4	3	Often	Never	Sometimes	Often	Often	Rarely	Often	Often	Always	Often	Sometimes	Often	Sometimes	Sometimes	Sometimes	Rarely	Sometimes	Rarely	Sometimes	Sometimes	Sometimes	Often	Always	5	Social Support	No	No	Yes	No	No	No	No	0-5 days	No	Yes	6	Patient Care Administrative Tasks Work Environment	0	1
101	28	Female	single	internal medicine	Damascus	Public hospital	university hospital	No	10	2	Often	Often	Often	Often	Often	Often	Often	Often	Often	Always	Often	Often	Sometimes	Often	Often	Sometimes	Often	Often	Often	Often	Always	Often	Often	4	Social Support	Yes	No	Yes	Yes	No	No	No	6-10 days	No	Yes	3	Workload Administrative Tasks Work Environment Lack of Support	1	0
102	26	Male	single	Endocrinology	Damascus	Public hospital	university hospital	Yes	4	3	Sometimes	Rarely	Sometimes	Sometimes	Rarely	Rarely	Often	Rarely	Sometimes	Sometimes	Never	Never	Never	Rarely	Rarely	Never	Rarely	Rarely	Never	Never	Rarely	Never	Never	8	Recreation	No	No	Yes	Yes	No	No	No	6-10 days	Yes	Yes	5	Patient Care Administrative Tasks Lack of Support	0	1
103	28	Female	single	Other	Damascus	Public hospital	university hospital	Yes	15	3	Always	Always	Always	Always	Sometimes	Never	Often	Always	Never	Often	Never	Never	Never	Sometimes	Rarely	Rarely	Never	Never	Rarely	Rarely	Sometimes	Never	Rarely	5	Social Support	No	No	Yes	No	No	No	No	6-10 days	No	Yes	10	Workload Patient Care Administrative Tasks Work Environment Lack of Support Other	1	1
104	26	Female	single	Gastroenterology	Damascus	Public hospital	university hospital	No	8	2	Often	Often	Often	Often	Often	Sometimes	Often	Often	Sometimes	Sometimes	Sometimes	Rarely	Rarely	Rarely	Rarely	Rarely	Sometimes	Sometimes	Rarely	Rarely	Often	Sometimes	Rarely	5	Social Support	Yes	No	Yes	No	Yes	No	No	0-5 days	Yes	Yes	7	Administrative Tasks Work Environment Lack of Support	0	0
105	28	Male	single	Cardiothoracic (CT) surgery	Damascus	Public hospital	university hospital	Yes	10	4	Often	Often	Rarely	Sometimes	Rarely	Rarely	Rarely	Sometimes	Sometimes	Never	Never	Never	Never	Rarely	Rarely	Never	Rarely	Rarely	Never	Never	Sometimes	Never	Rarely	8	Recreation	No	No	Yes	No	Yes	No	No	11-15 days	Yes	No	8	Workload Patient Care Administrative Tasks Work Environment	1	1
106	26	Female	single	Physiatrist	Damascus	Public hospital	university hospital	No	4	3	Always	Often	Sometimes	Sometimes	Often	Sometimes	Sometimes	Often	Often	Often	Often	Sometimes	Always	Sometimes	Sometimes	Rarely	Rarely	Rarely	Sometimes	Rarely	Rarely	Sometimes	Rarely	3	Social Support	Yes	No	Yes	Yes	No	No	No	11-15 days	No	Yes	4	Lack of Support	0	0
107	28	Male	single	internal medicine	Al-Hasakah	Public hospital	university hospital	Yes	8	2	Sometimes	Sometimes	Often	Rarely	Sometimes	Sometimes	Often	Often	Rarely	Sometimes	Rarely	Never	Sometimes	Never	Rarely	Rarely	Often	Never	Sometimes	Rarely	Often	Never	Rarely	5	Social Support	No	No	Yes	No	Yes	No	No	6-10 days	Yes	Yes	7	Administrative Tasks	0	0
108	26	Female	married	Endocrinology	Damascus	Public hospital	university hospital	Yes	7	3	Always	Often	Always	Always	Often	Sometimes	Often	Always	Always	Sometimes	Always	Rarely	Sometimes	Often	Rarely	Rarely	Often	Rarely	Sometimes	Rarely	Often	Sometimes	Often	1	Social Support	Yes	No	Yes	No	Yes	No	No	6-10 days	No	Yes	6	Workload Administrative Tasks Work Environment	1	0
109	27	Female	single	Cardiac surgery	Damascus	Public hospital	university hospital	No	5	4	Sometimes	Often	Sometimes	Often	Never	Sometimes	Sometimes	Sometimes	Rarely	Often	Never	Never	Never	Sometimes	Sometimes	Never	Rarely	Rarely	Never	Never	Sometimes	Rarely	Rarely	4	Recreation	No	Yes	Yes	No	No	No	No	11-15 days	Yes	Yes	10	Workload Administrative Tasks Work Environment	1	0
110	27	Male	single	Physiatrist	Damascus	Public hospital	university hospital	Yes	10	3	Often	Always	Often	Often	Sometimes	Sometimes	Always	Always	Often	Often	Rarely	Rarely	Rarely	Sometimes	Sometimes	Rarely	Sometimes	Sometimes	Sometimes	Sometimes	Often	Often	Often	3	Other	No	Yes	Yes	No	Yes	No	No	0-5 days	No	Yes	5	Workload Work Environment Lack of Support	1	0
111	26	Female	single	Pulmonology	Damascus	Public hospital	university hospital	No	4	3	Rarely	Always	Always	Always	Always	Always	Always	Always	Often	Rarely	Often	Often	Often	Often	Always	Sometimes	Often	Always	Always	Always	Always	Always	Always	2	Social Support	Yes	Yes	Yes	No	Yes	No	No	0-5 days	No	Yes	7	Workload Lack of Support Other	1	0
112	29	Male	single	Cardiac surgery	Damascus	Public hospital	university hospital	No	4	5	Sometimes	Often	Sometimes	Sometimes	Rarely	Never	Sometimes	Sometimes	Rarely	Rarely	Never	Never	Never	Never	Never	Never	Never	Rarely	Rarely	Never	Sometimes	Rarely	Rarely	8	Recreation	No	No	Yes	No	No	No	No	0-5 days	Yes	No	10	Workload Patient Care Administrative Tasks Work Environment	1	1
113	28	Female	single	pedicatrics	Damascus	Public hospital	university hospital	Yes	5	4	Always	Often	Sometimes	Often	Rarely	Sometimes	Often	Always	Sometimes	Rarely	Never	Never	Never	Sometimes	Rarely	Rarely	Rarely	Rarely	Sometimes	Sometimes	Rarely	Sometimes	Sometimes	4	Other	No	Yes	No	No	Yes	No	No	6-10 days	Yes	No	8	Workload Patient Care Administrative Tasks Work Environment Lack of Support	1	1
114	29	Female	married	Obstetrics and gynaecology	Damascus	Public hospital	university hospital	No	6	5	Often	Often	Often	Often	Never	Rarely	Sometimes	Often	Sometimes	Rarely	Never	Never	Never	Sometimes	Sometimes	Rarely	Rarely	Rarely	Sometimes	Sometimes	Sometimes	Rarely	Rarely	5	Other	No	Yes	Yes	No	Yes	No	No	6-10 days	Yes	Yes	7	Workload Patient Care Administrative Tasks Work Environment	1	1
115	28	Male	single	Urogynecologist	Damascus	Public hospital	university hospital	No	6	4	Often	Sometimes	Sometimes	Often	Sometimes	Rarely	Sometimes	Sometimes	Sometimes	Rarely	Rarely	Rarely	Never	Sometimes	Rarely	Rarely	Sometimes	Rarely	Rarely	Never	Sometimes	Never	Never	3	Recreation	No	Yes	Yes	No	Yes	No	No	6-10 days	No	Yes	6	Workload Patient Care Administrative Tasks Work Environment Other	1	1
116	27	Female	married and having kids	Other	Homs	Public hospital	health hospital	No	12	2	Often	Often	Often	Often	Sometimes	Sometimes	Often	Often	Sometimes	Sometimes	Never	Never	Never	Rarely	Sometimes	Rarely	Sometimes	Rarely	Rarely	Sometimes	Sometimes	Sometimes	Sometimes	5	Other	No	No	Yes	No	No	No	No	11-15 days	No	Yes	5	Workload Patient Care Administrative Tasks Work Environment Lack of Support	1	1
117	29	Female	single	pedicatrics	Homs	Public hospital	health hospital	No	7	3	Sometimes	Often	Always	Often	Sometimes	Rarely	Rarely	Sometimes	Rarely	Often	Rarely	Rarely	Sometimes	Often	Often	Rarely	Never	Often	Rarely	Often	Always	Sometimes	Rarely	4	Social Support	Yes	Yes	Yes	No	No	No	Yes	0-5 days	No	Yes	4	Workload Administrative Tasks Work Environment	1	0
118	25	Female	married	Endocrinology	Homs	Public hospital	health hospital	No	12	2	Sometimes	Sometimes	Sometimes	Sometimes	Sometimes	Sometimes	Sometimes	Sometimes	Sometimes	Rarely	Never	Never	Never	Rarely	Rarely	Rarely	Rarely	Rarely	Rarely	Never	Rarely	Sometimes	Sometimes	5	Recreation	No	No	Yes	No	No	No	No	0-5 days	No	No	5	Workload	1	0
119	26	Female	single	Plastic surgery	Homs	Public hospital	health hospital	No	8	3	Often	Sometimes	Always	Always	Always	Always	Always	Always	Sometimes	Rarely	Sometimes	Never	Always	Sometimes	Sometimes	Rarely	Sometimes	Sometimes	Sometimes	Sometimes	Often	Often	Often	5	Exercise	Yes	No	Yes	No	Yes	No	No	0-5 days	No	Yes	5	Workload Patient Care Administrative Tasks Other	1	1
120	27	Male	single	Radiography	Homs	Public hospital	university hospital	No	3	3	Sometimes	Sometimes	Often	Often	Sometimes	Rarely	Sometimes	Sometimes	Often	Sometimes	Rarely	Rarely	Sometimes	Rarely	Rarely	Rarely	Never	Rarely	Never	Rarely	Rarely	Rarely	Rarely	5	Social Support	No	No	Yes	Yes	Yes	No	Yes	More than 15 days	No	Yes	5	Patient Care Work Environment Lack of Support Other	0	1
121	29	Male	single	genral surgery	Homs	Public hospital	health hospital	Yes	10	5	Often	Often	Sometimes	Sometimes	Sometimes	Rarely	Sometimes	Sometimes	Sometimes	Sometimes	Sometimes	Sometimes	Sometimes	Sometimes	Sometimes	Often	Often	Often	Often	Often	Always	Often	Often	2	Social Support	No	No	Yes	No	No	No	No	More than 15 days	No	Yes	3	Lack of Support Other	0	0
122	31	Male	single	Cardiology	Homs	Public hospital	health hospital	No	6	5	Sometimes	Sometimes	Often	Often	Rarely	Sometimes	Often	Often	Rarely	Sometimes	Rarely	Never	Never	Never	Rarely	Never	Rarely	Never	Sometimes	Never	Often	Always	Always	6	Social Support	No	No	Yes	No	No	No	No	0-5 days	No	Yes	7	Workload Patient Care Administrative Tasks Work Environment	1	1
123	31	Male	single	Cardiology	Homs	Public hospital	health hospital	Yes	6	4	Often	Sometimes	Always	Always	Often	Sometimes	Rarely	Often	Never	Often	Never	Never	Never	Rarely	Rarely	Rarely	Rarely	Rarely	Never	Never	Rarely	Never	Never	8	Recreation	No	No	Yes	Yes	No	No	No	More than 15 days	No	Yes	7	Administrative Tasks Work Environment	0	0
124	28	Male	single	Urogynecologist	Homs	Public hospital	health hospital	Yes	7	3	Sometimes	Rarely	Rarely	Often	Never	Never	Never	Rarely	Sometimes	Often	Rarely	Never	Sometimes	Sometimes	Rarely	Sometimes	Often	Rarely	Never	Never	Sometimes	Rarely	Always	8	Social Support	No	No	Yes	No	No	No	No	More than 15 days	No	Yes	7	Workload Patient Care Work Environment	1	1
125	30	Female	married and having kids	Obstetrics and gynaecology	Homs	Public hospital	health hospital	Yes	5	5	Sometimes	Sometimes	Sometimes	Rarely	Sometimes	Rarely	Sometimes	Sometimes	Rarely	Rarely	Rarely	Rarely	Rarely	Rarely	Rarely	Rarely	Rarely	Rarely	Rarely	Rarely	Rarely	Rarely	Sometimes	7	Social Support	No	Yes	Yes	No	Yes	No	No	11-15 days	No	Yes	7	Workload Administrative Tasks Lack of Support	1	0
126	27	Female	single	Radiography	Homs	Public hospital	health hospital	No	6	2	Sometimes	Sometimes	Never	Never	Never	Sometimes	Rarely	Rarely	Always	Sometimes	Always	Always	Never	Sometimes	Rarely	Rarely	Rarely	Rarely	Rarely	Never	Sometimes	Rarely	Never	1	Recreation	Yes	No	Yes	Yes	Yes	No	Yes	0-5 days	No	Yes	1	Patient Care	0	1
127	27	Female	single	pedicatrics	Homs	Public hospital	university hospital	No	10	3	Often	Often	Always	Always	Always	Sometimes	Always	Always	Sometimes	Rarely	Sometimes	Rarely	Always	Sometimes	Rarely	Rarely	Sometimes	Sometimes	Often	Sometimes	Sometimes	Sometimes	Often	6	Other	Yes	Yes	Yes	No	Yes	No	No	6-10 days	No	Yes	7	Workload Administrative Tasks Work Environment Lack of Support	1	0
128	25	Female	single	Ophthalmolog	Homs	Public hospital	university hospital	No	8	2	Sometimes	Rarely	Sometimes	Sometimes	Always	Sometimes	Rarely	Sometimes	Often	Rarely	Always	Sometimes	Often	Sometimes	Sometimes	Rarely	Rarely	Rarely	Sometimes	Rarely	Sometimes	Often	Rarely	2	Other	No	No	No	No	No	No	Yes	11-15 days	No	No	2	Work Environment	0	0
129	27	Male	married	internal medicine	Homs	Public hospital	university hospital	No	9	2	Sometimes	Often	Often	Often	Sometimes	Sometimes	Often	Sometimes	Sometimes	Sometimes	Sometimes	Sometimes	Often	Sometimes	Sometimes	Sometimes	Sometimes	Sometimes	Rarely	Rarely	Sometimes	Sometimes	Often	3	Recreation	Yes	No	Yes	No	Yes	No	No	11-15 days	No	Yes	3	Workload Patient Care Administrative Tasks Work Environment Lack of Support	1	1
130	27	Female	single	internal medicine	Homs	Public hospital	university hospital	No	7	3	Often	Often	Always	Always	Often	Sometimes	Sometimes	Often	Often	Often	Often	Often	Always	Often	Often	Sometimes	Often	Sometimes	Often	Often	Always	Often	Always	5	Other	Yes	No	Yes	Yes	No	No	No	More than 15 days	No	Yes	5	Workload	1	0
131	26	Female	single	Ophthalmolog	Homs	Public hospital	university hospital	No	6	3	Sometimes	Rarely	Sometimes	Rarely	Sometimes	Rarely	Sometimes	Sometimes	Sometimes	Always	Never	Never	Rarely	Sometimes	Never	Never	Never	Rarely	Never	Never	Sometimes	Never	Rarely	7	Recreation	No	No	Yes	No	Yes	No	No	0-5 days	No	Yes	5	Other	0	0
132	27	Male	single	genral surgery	Homs	Public hospital	university hospital	No	4	4	Sometimes	Sometimes	Sometimes	Often	Sometimes	Rarely	Rarely	Sometimes	Rarely	Never	Rarely	Never	Often	Never	Rarely	Never	Rarely	Never	Rarely	Never	Often	Sometimes	Sometimes	7	Recreation	No	No	Yes	No	Yes	No	Yes	11-15 days	No	Yes	7	Work Environment	0	0
133	25	Female	married	pedicatrics	Homs	Public hospital	university hospital	No	15	2	Always	Often	Always	Always	Always	Always	Always	Always	Often	Sometimes	Sometimes	Rarely	Never	Sometimes	Sometimes	Rarely	Always	Often	Rarely	Never	Often	Often	Often	5	Social Support	Yes	No	Yes	No	No	No	No	0-5 days	No	No	7	Workload Administrative Tasks Work Environment Lack of Support Other	1	0
134	26	Female	single	pedicatrics	Homs	Public hospital	university hospital	No	8	3	Always	Often	Often	Always	Often	Often	Often	Always	Always	Always	Always	Often	Sometimes	Often	Always	Rarely	Rarely	Sometimes	Rarely	Sometimes	Always	Always	Often	5	Other	Yes	No	Yes	Yes	Yes	No	No	11-15 days	No	No	5	Workload Patient Care Administrative Tasks Work Environment Lack of Support	1	1
135	26	Female	single	Radiography	Homs	Public hospital	university hospital	No	3	3	Sometimes	Sometimes	Rarely	Sometimes	Sometimes	Rarely	Rarely	Often	Sometimes	Often	Sometimes	Sometimes	Often	Sometimes	Sometimes	Sometimes	Often	Rarely	Rarely	Sometimes	Often	Rarely	Rarely	3	Recreation	Yes	No	Yes	Yes	Yes	No	Yes	More than 15 days	No	Yes	4	Work Environment	0	0
136	27	Male	married and having kids	genral surgery	Homs	Public hospital	university hospital	No	6	3	Always	Often	Always	Always	Always	Often	Always	Always	Always	Always	Always	Sometimes	Rarely	Sometimes	Never	Rarely	Sometimes	Never	Never	Never	Sometimes	Never	Rarely	5	Social Support	Yes	No	Yes	No	Yes	No	No	0-5 days	No	No	5	Workload	1	0
137	27	Female	single	internal medicine	Homs	Public hospital	university hospital	No	7	3	Often	Sometimes	Often	Often	Sometimes	Often	Sometimes	Sometimes	Rarely	Rarely	Rarely	Never	Sometimes	Rarely	Rarely	Rarely	Rarely	Rarely	Rarely	Rarely	Sometimes	Sometimes	Sometimes	7	Other	No	No	Yes	No	No	No	No	11-15 days	No	No	7	Workload Work Environment Lack of Support	1	0
138	25	Male	single	Orthopedics	Homs	Public hospital	university hospital	No	10	2	Often	Often	Often	Often	Sometimes	Sometimes	Sometimes	Often	Always	Often	Always	Rarely	Rarely	Sometimes	Sometimes	Sometimes	Sometimes	Rarely	Rarely	Rarely	Rarely	Rarely	Sometimes	2	Exercise	Yes	No	Yes	No	No	No	No	0-5 days	No	No	5	Lack of Support	0	0
139	27	Male	single	Orthopedics	Homs	Public hospital	university hospital	No	10	4	Often	Sometimes	Often	Often	Rarely	Often	Sometimes	Often	Sometimes	Rarely	Sometimes	Never	Often	Often	Often	Sometimes	Sometimes	Sometimes	Sometimes	Rarely	Sometimes	Often	Sometimes	6	Social Support	No	Yes	Yes	No	Yes	Yes	No	More than 15 days	No	No	7	Workload Work Environment	1	0
140	27	Male	single	Cardiology	Homs	Public hospital	university hospital	No	8	2	Often	Often	Often	Always	Sometimes	Sometimes	Sometimes	Often	Sometimes	Rarely	Rarely	Rarely	Sometimes	Often	Often	Often	Sometimes	Often	Sometimes	Rarely	Sometimes	Sometimes	Rarely	6	Other	No	No	Yes	No	Yes	No	No	11-15 days	No	Yes	6	Workload Administrative Tasks Work Environment Lack of Support	1	0
141	27	Male	single	Cardiology	Homs	Public hospital	university hospital	No	8	2	Often	Often	Often	Often	Always	Sometimes	Often	Often	Sometimes	Rarely	Rarely	Rarely	Sometimes	Often	Often	Often	Often	Often	Sometimes	Rarely	Sometimes	Sometimes	Sometimes	6	Other	No	No	Yes	No	Yes	No	No	11-15 days	No	Yes	6	Workload Administrative Tasks Work Environment Lack of Support Other	1	0
142	25	Female	single	Neurology	Homs	Public hospital	health hospital	Yes	12	2	Often	Always	Always	Always	Always	Often	Often	Often	Sometimes	Rarely	Sometimes	Sometimes	Sometimes	Sometimes	Sometimes	Sometimes	Sometimes	Sometimes	Often	Rarely	Often	Often	Sometimes	5	Social Support	Yes	No	Yes	Yes	Yes	No	No	6-10 days	No	No	5	Workload Administrative Tasks Work Environment	1	0
143	30	Male	single	Cardiology	Homs	Public hospital	health hospital	No	7	4	Sometimes	Often	Often	Often	Sometimes	Sometimes	Sometimes	Sometimes	Sometimes	Often	Rarely	Rarely	Often	Often	Often	Sometimes	Often	Sometimes	Rarely	Never	Rarely	Rarely	Never	7	Recreation	No	No	Yes	Yes	No	No	Yes	0-5 days	No	Yes	7	Workload Work Environment	1	0
144	30	Male	single	Gastroenterology	Aleppo	Public hospital	university hospital	Yes	3	5	Sometimes	Sometimes	Often	Often	Always	Rarely	Rarely	Often	Never	Sometimes	Never	Never	Rarely	Sometimes	Rarely	Rarely	Rarely	Rarely	Rarely	Rarely	Sometimes	Sometimes	Sometimes	6	Other	No	No	Yes	No	No	No	No	11-15 days	No	No	6	Lack of Support Other	0	0
145	29	Male	married	Pulmonology	Aleppo	Public hospital	university hospital	Yes	4	5	Rarely	Sometimes	Often	Sometimes	Sometimes	Rarely	Often	Sometimes	Never	Rarely	Never	Never	Rarely	Rarely	Rarely	Rarely	Rarely	Sometimes	Rarely	Never	Often	Rarely	Sometimes	8	Recreation	No	No	Yes	No	No	No	Yes	11-15 days	No	No	10	Patient Care Administrative Tasks	0	1
146	27	Male	single	Cardiology	Homs	Public hospital	health hospital	Yes	18	3	Sometimes	Often	Often	Sometimes	Sometimes	Sometimes	Often	Always	Sometimes	Rarely	Rarely	Never	Never	Rarely	Never	Rarely	Never	Rarely	Rarely	Never	Rarely	Never	Rarely	6	Recreation	No	No	Yes	No	Yes	No	No	0-5 days	No	Yes	7	Administrative Tasks Work Environment Lack of Support	0	0
147	26	Male	single	Radiography	Homs	Public hospital	health hospital	No	8	1	Often	Rarely	Often	Always	Often	Often	Often	Always	Always	Always	Always	Often	Always	Often	Always	Sometimes	Often	Sometimes	Rarely	Rarely	Always	Always	Rarely	2	Other	Yes	No	Yes	Yes	Yes	No	Yes	0-5 days	No	Yes	1	Work Environment Lack of Support Other	0	0
148	27	Female	single	pediatric surgery	Damascus	Public hospital	university hospital	No	7	4	Always	Always	Always	Always	Always	Always	Always	Always	Always	Always	Always	Always	Always	Often	Often	Sometimes	Sometimes	Sometimes	Always	Often	Always	Often	Often	6	Other	Yes	No	Yes	No	No	No	No	6-10 days	No	Yes	6	Workload	1	0
149	25	Female	single	Radiography	Homs	Public hospital	university hospital	No	6	2	Always	Often	Often	Sometimes	Often	Sometimes	Always	Always	Sometimes	Sometimes	Sometimes	Sometimes	Rarely	Sometimes	Sometimes	Sometimes	Sometimes	Often	Often	Often	Often	Sometimes	Sometimes	3	Social Support	Yes	Yes	Yes	No	Yes	No	No	0-5 days	No	Yes	3	Workload Work Environment Lack of Support	1	0
150	25	Female	married	Obstetrics and gynaecology	Homs	Public hospital	university hospital	No	7	2	Often	Often	Often	Often	Often	Sometimes	Often	Often	Often	Often	Sometimes	Never	Rarely	Rarely	Sometimes	Never	Sometimes	Rarely	Rarely	Sometimes	Often	Often	Sometimes	5	Social Support	Yes	No	Yes	No	Yes	No	No	6-10 days	No	Yes	5	Work Environment Lack of Support	0	0
151	25	Female	married	Laboratory Medicine	Homs	Public hospital	university hospital	No	7	2	Sometimes	Rarely	Sometimes	Often	Often	Sometimes	Sometimes	Sometimes	Always	Always	Always	Never	Sometimes	Sometimes	Rarely	Never	Never	Never	Rarely	Rarely	Sometimes	Sometimes	Never	6	Other	Yes	No	Yes	Yes	No	No	Yes	More than 15 days	No	Yes	7	Administrative Tasks Other	0	0
152	27	Male	single	Vascular Surgery	Damascus	Public hospital	university hospital	Yes	12	2	Always	Always	Always	Always	Always	Often	Always	Always	Always	Always	Always	Often	Often	Often	Sometimes	Often	Often	Often	Sometimes	Sometimes	Often	Always	Sometimes	3	Recreation	Yes	No	Yes	No	Yes	No	No	6-10 days	No	Yes	3	Workload Administrative Tasks Work Environment Lack of Support	1	0
153	26	Female	single	Gastroenterology	Rif Dimashq (Rural Damascus)	Public hospital	health hospital	Yes	14	2	Always	Always	Always	Always	Always	Rarely	Rarely	Always	Always	Sometimes	Always	Rarely	Rarely	Often	Often	Never	Always	Never	Sometimes	Sometimes	Always	Always	Always	3	Other	Yes	No	Yes	No	Yes	No	No	More than 15 days	No	Yes	4	Workload Work Environment Lack of Support Other	1	0
154	28	Female	single	internal medicine	Damascus	Public hospital	university hospital	Yes	4	4	Always	Always	Always	Sometimes	Often	Often	Often	Always	Always	Rarely	Often	Sometimes	Often	Sometimes	Sometimes	Rarely	Sometimes	Rarely	Rarely	Rarely	Often	Sometimes	Often	5	Social Support	Yes	No	Yes	Yes	Yes	No	No	0-5 days	No	No	4	Workload Work Environment Lack of Support	1	0
155	28	Female	married	internal medicine	Damascus	Public hospital	university hospital	No	3	4	Often	Sometimes	Often	Often	Always	Often	Often	Often	Always	Always	Always	Often	Often	Often	Often	Sometimes	Sometimes	Sometimes	Sometimes	Sometimes	Often	Often	Often	1	Other	Yes	Yes	Yes	No	No	No	No	11-15 days	No	No	1	Work Environment	0	0
156	29	Male	single	pedicatrics	Damascus	Public hospital	university hospital	Yes	15	4	Sometimes	Sometimes	Always	Always	Sometimes	Rarely	Never	Sometimes	Rarely	Rarely	Never	Never	Sometimes	Rarely	Rarely	Never	Never	Never	Sometimes	Sometimes	Often	Sometimes	Often	4	Recreation	No	No	Yes	No	Yes	No	No	0-5 days	No	Yes	7	Workload Work Environment Lack of Support Other	1	0
157	27	Female	single	internal medicine	Damascus	Public hospital	university hospital	Yes	6	4	Sometimes	Sometimes	Often	Sometimes	Often	Rarely	Rarely	Sometimes	Sometimes	Sometimes	Rarely	Rarely	Rarely	Sometimes	Sometimes	Sometimes	Sometimes	Sometimes	Rarely	Rarely	Rarely	Sometimes	Sometimes	7	Recreation	No	No	Yes	No	Yes	No	No	More than 15 days	No	Yes	5	Workload Patient Care Work Environment Lack of Support	1	1
158	27	Female	single	Physiatrist	Damascus	Public hospital	university hospital	No	4	4	Often	Often	Always	Always	Rarely	Rarely	Always	Always	Always	Rarely	Never	Never	Sometimes	Never	Never	Sometimes	Never	Sometimes	Rarely	Rarely	Sometimes	Rarely	Rarely	7	Other	No	No	Yes	No	No	No	No	11-15 days	No	Yes	6	Workload Patient Care Work Environment Lack of Support	1	1
159	28	Male	single	Oncology	Damascus	Public hospital	university hospital	Yes	12	5	Sometimes	Often	Sometimes	Sometimes	Rarely	Often	Often	Often	Often	Often	Often	Sometimes	Often	Sometimes	Sometimes	Sometimes	Often	Often	Sometimes	Sometimes	Rarely	Sometimes	Sometimes	7	Exercise	No	No	Yes	No	No	No	No	11-15 days	No	Yes	7	Workload Patient Care Lack of Support	1	1
160	27	Female	single	Anatomic Pathology	Damascus	Public hospital	university hospital	Yes	0	4	Sometimes	Often	Sometimes	Often	Rarely	Sometimes	Always	Sometimes	Often	Sometimes	Sometimes	Never	Rarely	Rarely	Rarely	Never	Sometimes	Sometimes	Rarely	Rarely	Sometimes	Sometimes	Rarely	6	Recreation	No	No	Yes	No	No	No	Yes	11-15 days	No	Yes	7	Workload Administrative Tasks Work Environment Lack of Support Other	1	0
161	26	Female	single	Cardiology	Rif Dimashq (Rural Damascus)	Public hospital	health hospital	No	14	2	Always	Often	Often	Always	Often	Sometimes	Sometimes	Often	Often	Sometimes	Sometimes	Never	Never	Sometimes	Often	Rarely	Often	Sometimes	Sometimes	Always	Always	Sometimes	Often	2	Recreation	Yes	No	Yes	No	Yes	No	No	11-15 days	No	Yes	2	Workload Work Environment	1	0
162	27	Female	single	nephrologist	Damascus	Public hospital	health hospital	No	8	3	Often	Often	Always	Always	Often	Sometimes	Sometimes	Sometimes	Often	Always	Often	Often	Always	Sometimes	Often	Sometimes	Often	Often	Sometimes	Sometimes	Often	Sometimes	Often	4	Other	Yes	No	Yes	No	Yes	No	No	0-5 days	No	Yes	3	Workload Administrative Tasks	1	0
163	27	Male	single	Cardiac surgery	Latakia	Public hospital	university hospital	No	13	2	Sometimes	Often	Often	Always	Often	Rarely	Sometimes	Often	Rarely	Sometimes	Rarely	Never	Sometimes	Rarely	Rarely	Rarely	Rarely	Never	Rarely	Never	Rarely	Rarely	Rarely	7	Other	No	Yes	Yes	No	No	No	No	0-5 days	No	Yes	7	Workload Administrative Tasks	1	0
164	27	Female	single	internal medicine	Damascus	Public hospital	university hospital	No	6	4	Sometimes	Sometimes	Rarely	Sometimes	Often	Rarely	Often	Sometimes	Rarely	Sometimes	Rarely	Never	Often	Rarely	Sometimes	Rarely	Sometimes	Often	Rarely	Sometimes	Sometimes	Rarely	Rarely	2	Social Support	No	No	Yes	No	Yes	No	No	11-15 days	No	Yes	5	Lack of Support	0	0
165	26	Female	single	Obstetrics and gynaecology	Latakia	Public hospital	health hospital	No	16	2	Often	Sometimes	Often	Often	Rarely	Sometimes	Sometimes	Often	Often	Often	Rarely	Rarely	Sometimes	Always	Often	Sometimes	Often	Often	Sometimes	Sometimes	Often	Often	Often	4	Social Support	No	No	Yes	No	Yes	No	No	0-5 days	No	Yes	2	Work Environment	0	0
166	28	Male	single	internal medicine	Damascus	Public hospital	university hospital	No	8	2	Often	Often	Always	Often	Often	Often	Often	Always	Sometimes	Sometimes	Often	Sometimes	Always	Sometimes	Always	Sometimes	Often	Sometimes	Rarely	Always	Always	Sometimes	Sometimes	4	Recreation	Yes	Yes	Yes	No	No	No	No	0-5 days	No	Yes	8	Workload Patient Care Administrative Tasks	1	1
167	26	Female	single	Anatomic Pathology	Damascus	Public hospital	university hospital	Yes	0	2	Never	Rarely	Rarely	Sometimes	Never	Rarely	Never	Sometimes	Sometimes	Always	Rarely	Sometimes	Rarely	Never	Never	Never	Never	Never	Never	Never	Never	Never	Never	7	Recreation	No	No	No	Yes	No	No	Yes	11-15 days	No	No	8	Other	0	0
168	34	Female	married	Endocrinology	Homs	private hospital	health hospital	Yes	0	5	Sometimes	Sometimes	Sometimes	Often	Sometimes	Rarely	Sometimes	Sometimes	Rarely	Rarely	Sometimes	Never	Rarely	Sometimes	Rarely	Rarely	Sometimes	Rarely	Rarely	Rarely	Often	Rarely	Sometimes	6	Social Support	No	No	Yes	No	Yes	No	No	More than 15 days	No	Yes	5	Workload Patient Care Work Environment	1	1
169	29	Female	single	pedicatrics	Homs	Public hospital	health hospital	No	4	4	Sometimes	Sometimes	Often	Often	Sometimes	Often	Sometimes	Sometimes	Always	Often	Often	Sometimes	Often	Often	Often	Sometimes	Sometimes	Sometimes	Often	Often	Often	Often	Sometimes	7	Social Support	Yes	No	Yes	No	No	No	Yes	More than 15 days	No	No	2	Lack of Support Other	0	0
170	28	Male	married	internal medicine	Damascus	Public hospital	university hospital	Yes	4	4	Always	Often	Always	Often	Always	Always	Often	Sometimes	Often	Often	Always	Rarely	Rarely	Sometimes	Rarely	Rarely	Rarely	Rarely	Often	Sometimes	Rarely	Rarely	Rarely	1	Recreation	No	No	Yes	Yes	Yes	No	Yes	11-15 days	No	Yes	5	Workload Administrative Tasks	1	0
171	28	Female	single	pedicatrics	Homs	Public hospital	health hospital	No	8	3	Always	Often	Sometimes	Always	Rarely	Rarely	Always	Always	Rarely	Sometimes	Never	Never	Rarely	Rarely	Rarely	Rarely	Sometimes	Rarely	Rarely	Never	Sometimes	Rarely	Rarely	6	Social Support	Yes	No	Yes	No	Yes	No	No	11-15 days	No	No	7	Workload Patient Care Lack of Support	1	1
172	29	Male	married and having kids	Pulmonology	Homs	Public hospital	health hospital	Yes	17	2	Sometimes	Sometimes	Always	Always	Never	Never	Rarely	Always	Never	Never	Never	Never	Never	Sometimes	Sometimes	Never	Sometimes	Rarely	Sometimes	Sometimes	Sometimes	Sometimes	Sometimes	5	Recreation	No	No	Yes	No	No	No	No	0-5 days	No	No	5	Workload Patient Care Administrative Tasks	1	1
173	26	Male	single	ENT	Homs	Public hospital	health hospital	No	13	1	Often	Always	Always	Always	Often	Often	Rarely	Often	Never	Rarely	Never	Never	Rarely	Sometimes	Sometimes	Rarely	Sometimes	Rarely	Sometimes	Rarely	Often	Sometimes	Sometimes	4	Social Support	No	Yes	Yes	No	Yes	No	No	0-5 days	No	Yes	6	Workload Work Environment	1	0
174	26	Female	single	Family Medicine	Homs	Public hospital	health hospital	No	4	1	Always	Always	Always	Always	Always	Always	Always	Always	Always	Often	Sometimes	Sometimes	Often	Often	Often	Sometimes	Sometimes	Sometimes	Always	Often	Always	Often	Often	2	Social Support	Yes	Yes	Yes	No	Yes	No	Yes	More than 15 days	No	No	3	Workload Administrative Tasks Work Environment	1	0
175	25	Male	single	Urogynecologist	Homs	Public hospital	health hospital	No	14	1	Often	Often	Sometimes	Often	Sometimes	Sometimes	Often	Often	Sometimes	Sometimes	Sometimes	Sometimes	Often	Sometimes	Sometimes	Rarely	Sometimes	Sometimes	Sometimes	Sometimes	Often	Sometimes	Sometimes	7	Other	No	No	Yes	No	Yes	No	No	0-5 days	No	Yes	7	Workload Patient Care Administrative Tasks Work Environment Lack of Support	1	1
176	26	Female	single	Obstetrics and gynaecology	Homs	Public hospital	university hospital	Yes	13	3	Often	Always	Often	Sometimes	Sometimes	Rarely	Rarely	Often	Rarely	Sometimes	Never	Never	Never	Rarely	Rarely	Rarely	Sometimes	Rarely	Rarely	Sometimes	Often	Never	Often	6	Recreation	No	No	Yes	No	Yes	No	No	6-10 days	No	No	7	Lack of Support	0	0
177	25	Male	single	Ophthalmolog	Homs	Public hospital	university hospital	No	8	2	Sometimes	Often	Often	Always	Often	Sometimes	Sometimes	Always	Sometimes	Always	Always	Sometimes	Never	Never	Never	Never	Rarely	Rarely	Sometimes	Never	Rarely	Rarely	Never	1	Social Support	Yes	No	Yes	No	Yes	No	No	11-15 days	No	Yes	1	Workload Administrative Tasks Work Environment	1	0
178	27	Female	single	Obstetrics and gynaecology	Homs	Public hospital	university hospital	Yes	15	3	Sometimes	Often	Rarely	Sometimes	Rarely	Never	Rarely	Rarely	Never	Rarely	Never	Never	Never	Never	Never	Never	Sometimes	Rarely	Never	Never	Sometimes	Never	Rarely	7	Recreation	No	No	Yes	No	Yes	No	No	0-5 days	No	No	8	Administrative Tasks	0	0
179	27	Female	single	Obstetrics and gynaecology	Homs	Public hospital	university hospital	No	7	4	Sometimes	Often	Always	Always	Sometimes	Sometimes	Sometimes	Often	Rarely	Often	Never	Never	Rarely	Rarely	Sometimes	Never	Rarely	Rarely	Rarely	Rarely	Often	Rarely	Sometimes	6	Recreation	No	No	Yes	No	Yes	No	No	11-15 days	No	Yes	7	Workload Administrative Tasks Work Environment	1	0
180	29	Female	married	Pulmonology	Damascus	Public hospital	university hospital	Yes	9	2020	Always	Often	Always	Often	Always	Often	Always	Always	Often	Rarely	Rarely	Never	Rarely	Rarely	Sometimes	Rarely	Sometimes	Sometimes	Rarely	Sometimes	Often	Sometimes	Sometimes	4	Other	Yes	Yes	Yes	No	Yes	No	No	More than 15 days	No	Yes	5	Workload Administrative Tasks Lack of Support Other	1	0
181	27	Male	single	internal medicine	Homs	Public hospital	university hospital	Yes	10	3	Always	Often	Always	Always	Always	Sometimes	Often	Always	Sometimes	Often	Sometimes	Sometimes	Always	Always	Often	Sometimes	Always	Often	Always	Sometimes	Often	Always	Sometimes	3	Other	No	No	Yes	No	Yes	No	No	More than 15 days	No	No	8	Workload Administrative Tasks Work Environment Lack of Support	1	0
182	26	Female	single	internal medicine	Homs	Public hospital	university hospital	No	8	2	Sometimes	Often	Always	Always	Often	Often	Always	Often	Sometimes	Always	Often	Sometimes	Never	Sometimes	Sometimes	Rarely	Sometimes	Rarely	Sometimes	Sometimes	Sometimes	Sometimes	Sometimes	2	Recreation	Yes	No	Yes	No	No	No	No	11-15 days	No	No	2	Workload	1	0
183	28	Male	single	genral surgery	Homs	Public hospital	university hospital	No	6	4	Sometimes	Sometimes	Always	Always	Often	Sometimes	Often	Often	Often	Sometimes	Sometimes	Sometimes	Rarely	Rarely	Often	Rarely	Sometimes	Rarely	Rarely	Rarely	Often	Often	Sometimes	6	Recreation	No	No	Yes	No	Yes	No	No	0-5 days	No	No	7	Workload Work Environment Lack of Support	1	0
184	27	Female	single	Obstetrics and gynaecology	Homs	Public hospital	university hospital	No	7	4	Rarely	Often	Often	Often	Never	Rarely	Sometimes	Often	Rarely	Never	Rarely	Never	Never	Sometimes	Sometimes	Never	Rarely	Rarely	Never	Never	Sometimes	Never	Never	1	Recreation	No	No	Yes	No	Yes	No	No	11-15 days	No	Yes	7	Work Environment	0	0
185	25	Male	single	Anaesthesia and Intensive care	Homs	Public hospital	university hospital	No	8	2	Always	Always	Always	Always	Always	Sometimes	Sometimes	Always	Sometimes	Sometimes	Never	Never	Sometimes	Never	Sometimes	Never	Never	Never	Sometimes	Sometimes	Always	Sometimes	Sometimes	2	Recreation	Yes	No	Yes	Yes	Yes	No	No	0-5 days	No	Yes	8	Workload Work Environment	1	0
186	26	Male	single	internal medicine	Homs	Public hospital	university hospital	Yes	11	2	Often	Often	Often	Always	Often	Often	Sometimes	Often	Often	Sometimes	Sometimes	Sometimes	Sometimes	Often	Often	Often	Often	Often	Often	Often	Often	Often	Often	6	Recreation	No	No	Yes	No	Yes	No	No	6-10 days	Yes	No	6	Workload Patient Care Administrative Tasks Work Environment Lack of Support Other	1	1
187	26	Male	single	Endocrinology	Aleppo	Public hospital	health hospital	Yes	17	2	Rarely	Rarely	Sometimes	Sometimes	Sometimes	Rarely	Rarely	Rarely	Rarely	Sometimes	Sometimes	Sometimes	Sometimes	Rarely	Rarely	Rarely	Rarely	Rarely	Rarely	Rarely	Sometimes	Rarely	Sometimes	4	Other	No	No	Yes	Yes	No	No	No	11-15 days	No	No	5	Administrative Tasks Work Environment Lack of Support Other	0	0
188	23	Female	single	Other	Idlib	private hospital	health hospital	No	0	0	Sometimes	Always	Sometimes	Sometimes	Often	Sometimes	Sometimes	Often	Often	Often	Sometimes	Sometimes	Sometimes	Often	Often	Often	Rarely	Sometimes	Often	Sometimes	Sometimes	Sometimes	Sometimes	1	Other	Yes	No	Yes	No	No	No	No	More than 15 days	Yes	No	3	Work Environment	0	0
189	28	Male	married and having kids	Cardiology	Damascus	Public hospital	health hospital	Yes	7	3	Often	Sometimes	Rarely	Often	Sometimes	Sometimes	Rarely	Rarely	Often	Sometimes	Rarely	Rarely	Often	Sometimes	Sometimes	Sometimes	Rarely	Sometimes	Rarely	Sometimes	Rarely	Sometimes	Sometimes	5	Recreation	No	No	Yes	No	Yes	No	No	More than 15 days	No	Yes	5	Lack of Support	0	0
190	27	Male	single	internal medicine	Damascus	Public hospital	health hospital	Yes	8	2	Often	Often	Sometimes	Sometimes	Rarely	Often	Often	Sometimes	Sometimes	Often	Sometimes	Sometimes	Sometimes	Sometimes	Sometimes	Sometimes	Sometimes	Sometimes	Sometimes	Sometimes	Often	Rarely	Sometimes	5	Recreation	No	No	Yes	Yes	Yes	No	Yes	More than 15 days	No	No	5	Other	0	0
191	32	Female	single	nephrologist	Damascus	Public hospital	health hospital	No	7	3	Always	Often	Always	Always	Always	Sometimes	Often	Always	Always	Sometimes	Sometimes	Rarely	Often	Sometimes	Sometimes	Sometimes	Rarely	Sometimes	Often	Sometimes	Often	Always	Often	3	Other	Yes	No	Yes	No	Yes	No	No	6-10 days	No	No	2	Workload Patient Care Administrative Tasks Work Environment Lack of Support Other	1	1
192	26	Female	married	Gastroenterology	Tartus	Public hospital	health hospital	Yes	16	2	Sometimes	Often	Sometimes	Often	Sometimes	Rarely	Often	Sometimes	Sometimes	Sometimes	Sometimes	Rarely	Rarely	Rarely	Rarely	Rarely	Rarely	Rarely	Rarely	Rarely	Sometimes	Sometimes	Rarely	6	Recreation	No	No	Yes	No	No	No	Yes	6-10 days	No	Yes	5	Workload Patient Care Administrative Tasks	1	1
193	26	Male	single	Gastroenterology	Homs	Public hospital	health hospital	Yes	16	2	Often	Sometimes	Always	Sometimes	Always	Often	Always	Always	Always	Always	Sometimes	Sometimes	Never	Never	Sometimes	Rarely	Sometimes	Sometimes	Never	Never	Often	Sometimes	Often	1	Other	Yes	No	Yes	Yes	Yes	No	No	More than 15 days	No	Yes	7	Workload Patient Care Administrative Tasks Work Environment Lack of Support	1	1
194	25	Female	single	Obstetrics and gynaecology	Deir ez-Zor	Public hospital	health hospital	Yes	12	2	Sometimes	Often	Often	Often	Often	Rarely	Sometimes	Often	Rarely	Never	Sometimes	Rarely	Sometimes	Never	Never	Never	Never	Rarely	Never	Rarely	Rarely	Never	Sometimes	7	Other	No	No	Yes	No	Yes	No	Yes	More than 15 days	No	No	7	Work Environment	0	0
195	25	Female	divorced	internal medicine	Damascus	Public hospital	university hospital	Yes	10	2	Always	Always	Always	Always	Always	Often	Often	Often	Often	Sometimes	Sometimes	Sometimes	Often	Often	Often	Often	Often	Sometimes	Sometimes	Rarely	Often	Often	Sometimes	3	Other	Yes	Yes	Yes	Yes	Yes	No	No	0-5 days	No	No	2	Workload	1	0
196	25	Female	single	internal medicine	Damascus	Public hospital	university hospital	No	9	2	Often	Often	Always	Always	Often	Always	Always	Always	Sometimes	Sometimes	Sometimes	Rarely	Sometimes	Sometimes	Sometimes	Sometimes	Always	Sometimes	Often	Sometimes	Often	Often	Sometimes	4	Social Support	No	No	Yes	No	Yes	No	No	0-5 days	No	Yes	3	Workload Patient Care Administrative Tasks Work Environment Lack of Support Other	1	1
197	26	Female	single	Obstetrics and gynaecology	Homs	Public hospital	university hospital	Yes	5	3	Sometimes	Often	Sometimes	Sometimes	Rarely	Never	Rarely	Sometimes	Never	Always	Never	Never	Rarely	Rarely	Sometimes	Never	Never	Rarely	Sometimes	Sometimes	Rarely	Never	Sometimes	6	Social Support	No	No	Yes	Yes	No	No	No	0-5 days	No	Yes	7	Work Environment	0	0
198	27	Male	married and having kids	Anaesthesia and Intensive care	Homs	Public hospital	health hospital	Yes	8	2	Never	Never	Never	Always	Never	Never	Always	Always	Never	Never	Never	Never	Never	Never	Never	Never	Never	Never	Never	Never	Never	Never	Never	6	Recreation	No	No	Yes	Yes	No	No	Yes	11-15 days	No	No	10	Lack of Support	0	0
199	25	Female	single	Gastroenterology	Homs	Public hospital	university hospital	Yes	15	3	Often	Sometimes	Rarely	Often	Often	Sometimes	Sometimes	Often	Always	Often	Often	Sometimes	Rarely	Never	Often	Always	Never	Rarely	Always	Always	Often	Always	Often	5	Social Support	Yes	No	Yes	No	Yes	No	No	0-5 days	No	Yes	5	Administrative Tasks Work Environment	0	0
200	26	Female	single	pedicatrics	Homs	Public hospital	university hospital	No	9	3	Often	Often	Sometimes	Sometimes	Sometimes	Rarely	Often	Sometimes	Never	Never	Never	Never	Never	Rarely	Rarely	Never	Never	Never	Rarely	Rarely	Sometimes	Never	Rarely	2	Recreation	No	Yes	Yes	No	Yes	No	Yes	11-15 days	Yes	Yes	6	Work Environment	0	0
201	26	Female	single	pedicatrics	Homs	Public hospital	university hospital	No	7	3	Sometimes	Sometimes	Sometimes	Often	Rarely	Rarely	Rarely	Rarely	Rarely	Always	Rarely	Rarely	Rarely	Rarely	Rarely	Rarely	Rarely	Rarely	Rarely	Rarely	Always	Rarely	Sometimes	7	Recreation	No	No	Yes	Yes	No	No	Yes	11-15 days	Yes	Yes	8	Workload	1	0
202	27	Female	single	pedicatrics	Homs	Public hospital	university hospital	No	9	3	Sometimes	Often	Always	Always	Often	Always	Often	Often	Sometimes	Often	Sometimes	Rarely	Sometimes	Rarely	Sometimes	Rarely	Sometimes	Sometimes	Sometimes	Never	Sometimes	Sometimes	Rarely	6	Recreation	No	No	Yes	No	Yes	No	No	11-15 days	No	Yes	6	Administrative Tasks Work Environment Lack of Support	0	0
203	25	Female	single	pedicatrics	Homs	Public hospital	university hospital	No	15	2	Often	Often	Often	Always	Often	Sometimes	Rarely	Often	Always	Rarely	Sometimes	Rarely	Never	Rarely	Rarely	Rarely	Sometimes	Rarely	Rarely	Rarely	Often	Sometimes	Sometimes	5	Other	Yes	No	Yes	No	Yes	No	No	0-5 days	Yes	Yes	6	Workload Administrative Tasks Work Environment	1	0
204	27	Male	single	genral surgery	Damascus	Public hospital	health hospital	No	10	2	Often	Sometimes	Often	Often	Sometimes	Often	Sometimes	Often	Sometimes	Often	Often	Often	Often	Sometimes	Sometimes	Often	Often	Often	Rarely	Sometimes	Rarely	Sometimes	Sometimes	5	Social Support	Yes	No	Yes	No	Yes	No	Yes	6-10 days	No	Yes	5	Administrative Tasks Lack of Support Other	0	0
205	33	Male	married and having kids	pedicatrics	Idlib	Public hospital	health hospital	No	11	3	Often	Sometimes	Sometimes	Often	Sometimes	Often	Often	Sometimes	Often	Often	Sometimes	Sometimes	Often	Often	Often	Rarely	Often	Often	Sometimes	Sometimes	Often	Sometimes	Often	7	Recreation	No	No	Yes	Yes	No	No	No	0-5 days	No	Yes	5	Workload Work Environment Lack of Support	1	0
206	26	Female	married	pedicatrics	Idlib	Public hospital	health hospital	No	10	3	Always	Often	Always	Always	Always	Often	Always	Always	Always	Always	Always	Always	Always	Always	Always	Sometimes	Often	Always	Always	Always	Always	Always	Always	0	Social Support	Yes	Yes	Yes	Yes	Yes	No	No	6-10 days	No	Yes	1	Workload Patient Care Administrative Tasks Work Environment	1	1
207	29	Male	single	genral surgery	Idlib	Public hospital	health hospital	Yes	133	2	Often	Often	Often	Often	Often	Always	Always	Always	Often	Often	Often	Sometimes	Sometimes	Sometimes	Sometimes	Sometimes	Sometimes	Sometimes	Often	Sometimes	Often	Often	Often	5	Recreation	Yes	Yes	Yes	No	No	No	No	0-5 days	No	Yes	3	Workload Patient Care Administrative Tasks Work Environment Lack of Support	1	1
208	33	Male	married and having kids	Other	Idlib	Public hospital	health hospital	Yes	10	4	Often	Sometimes	Often	Sometimes	Rarely	Often	Sometimes	Often	Often	Often	Sometimes	Rarely	Rarely	Rarely	Rarely	Rarely	Sometimes	Sometimes	Rarely	Rarely	Sometimes	Sometimes	Sometimes	3	Recreation	Yes	No	Yes	No	Yes	No	No	6-10 days	No	Yes	5	Workload Work Environment Lack of Support	1	0
209	33	Male	married and having kids	pedicatrics	Aleppo	Public hospital	health hospital	Yes	10	4	Always	Often	Sometimes	Often	Rarely	Sometimes	Sometimes	Often	Rarely	Sometimes	Never	Never	Never	Sometimes	Rarely	Rarely	Sometimes	Sometimes	Never	Often	Always	Rarely	Always	5	Recreation	No	No	Yes	No	No	No	No	0-5 days	No	Yes	5	Work Environment	0	0
210	27	Male	married	internal medicine	Idlib	Public hospital	health hospital	No	9	3	Sometimes	Sometimes	Sometimes	Sometimes	Sometimes	Often	Sometimes	Rarely	Sometimes	Rarely	Rarely	Rarely	Rarely	Sometimes	Sometimes	Rarely	Rarely	Sometimes	Rarely	Rarely	Rarely	Rarely	Rarely	5	Exercise	No	Yes	Yes	No	No	No	No	11-15 days	Yes	No	5	Workload Work Environment Lack of Support Other	1	0
211	25	Female	single	pedicatrics	Aleppo	Public hospital	health hospital	No	12	2	Sometimes	Always	Sometimes	Sometimes	Sometimes	Sometimes	Often	Sometimes	Sometimes	Often	Rarely	Rarely	Never	Rarely	Sometimes	Rarely	Sometimes	Sometimes	Never	Sometimes	Rarely	Rarely	Rarely	7	Recreation	No	No	No	Yes	No	No	Yes	11-15 days	No	Yes	7	Workload Administrative Tasks Lack of Support	1	0
212	27	Female	married and having kids	Ophthalmolog	Idlib	Public hospital	health hospital	No	8	4	Often	Sometimes	Rarely	Always	Sometimes	Often	Sometimes	Sometimes	Sometimes	Often	Never	Never	Rarely	Rarely	Rarely	Rarely	Rarely	Sometimes	Sometimes	Rarely	Rarely	Sometimes	Rarely	7	Recreation	No	Yes	Yes	No	No	No	No	More than 15 days	Yes	No	7	Workload Patient Care Lack of Support Other	1	1
213	30	Male	married and having kids	internal medicine	Idlib	Public hospital	health hospital	No	15	4	Always	Always	Always	Always	Always	Always	Always	Always	Always	Always	Always	Always	Sometimes	Always	Always	Sometimes	Always	Always	Sometimes	Always	Always	Always	Always	2	Recreation	Yes	No	Yes	No	No	No	No	0-5 days	No	Yes	2	Workload Patient Care Administrative Tasks Work Environment Lack of Support	1	1
214	28	Male	married and having kids	Endocrinology	Idlib	Public hospital	health hospital	No	10	3	Often	Always	Always	Often	Often	Sometimes	Often	Often	Often	Often	Sometimes	Sometimes	Sometimes	Sometimes	Often	Sometimes	Sometimes	Sometimes	Rarely	Sometimes	Often	Rarely	Sometimes	5	Recreation	Yes	No	Yes	No	Yes	Yes	No	11-15 days	No	Yes	5	Workload Patient Care Administrative Tasks Work Environment Lack of Support	1	1
215	32	Male	married and having kids	Cardiology	Idlib	Public hospital	health hospital	No	10	1	Often	Sometimes	Always	Often	Sometimes	Sometimes	Always	Often	Sometimes	Sometimes	Rarely	Rarely	Sometimes	Rarely	Rarely	Never	Rarely	Rarely	Sometimes	Rarely	Rarely	Rarely	Rarely	1	Social Support	No	No	Yes	Yes	No	Yes	No	11-15 days	No	No	3	Workload Administrative Tasks Work Environment	1	0
216	32	Male	married and having kids	Pulmonology	Idlib	Public hospital	health hospital	Yes	2	4	Often	Sometimes	Often	Often	Often	Sometimes	Sometimes	Sometimes	Sometimes	Sometimes	Rarely	Rarely	Rarely	Sometimes	Sometimes	Sometimes	Sometimes	Often	Often	Often	Always	Often	Often	6	Recreation	No	No	Yes	Yes	No	No	No	0-5 days	Yes	No	7	Workload Administrative Tasks Work Environment Other	1	0
217	25	Male	single	Anaesthesia and Intensive care	Idlib	Public hospital	health hospital	No	12	2	Always	Always	Sometimes	Sometimes	Sometimes	Sometimes	Sometimes	Sometimes	Sometimes	Sometimes	Sometimes	Sometimes	Sometimes	Sometimes	Sometimes	Sometimes	Sometimes	Sometimes	Sometimes	Sometimes	Often	Sometimes	Often	5	Other	Yes	Yes	Yes	No	Yes	Yes	No	0-5 days	No	Yes	5	Workload Work Environment Lack of Support	1	0
218	27	Male	single	pedicatrics	Idlib	Public hospital	health hospital	No	10	2	Often	Often	Sometimes	Often	Often	Often	Often	Often	Often	Often	Sometimes	Sometimes	Sometimes	Often	Sometimes	Sometimes	Sometimes	Sometimes	Sometimes	Sometimes	Sometimes	Sometimes	Sometimes	4	Recreation	Yes	No	Yes	No	Yes	No	No	0-5 days	No	Yes	4	Workload Work Environment	1	0
219	28	Female	single	pedicatrics	Idlib	Public hospital	health hospital	No	10	4	Always	Always	Always	Always	Always	Always	Always	Always	Always	Sometimes	Often	Rarely	Rarely	Sometimes	Sometimes	Never	Sometimes	Sometimes	Sometimes	Sometimes	Sometimes	Often	Sometimes	2	Other	Yes	No	No	Yes	Yes	No	No	0-5 days	No	Yes	3	Workload Administrative Tasks Work Environment Other	1	0
220	27	Female	single	genral surgery	Aleppo	Public hospital	health hospital	No	10	4	Sometimes	Rarely	Sometimes	Sometimes	Often	Rarely	Sometimes	Sometimes	Rarely	Sometimes	Never	Never	Sometimes	Never	Rarely	Rarely	Rarely	Rarely	Sometimes	Sometimes	Often	Sometimes	Often	5	Social Support	No	Yes	Yes	No	Yes	Yes	No	0-5 days	No	No	5	Workload Patient Care Work Environment Lack of Support	1	1
221	28	Male	married and having kids	genral surgery	Idlib	Public hospital	health hospital	No	18	4	Always	Always	Always	Always	Often	Often	Always	Always	Often	Often	Often	Sometimes	Rarely	Sometimes	Sometimes	Rarely	Often	Sometimes	Often	Often	Always	Always	Always	4	Exercise	Yes	No	Yes	No	Yes	No	No	0-5 days	No	Yes	5	Workload	1	0
222	27	Male	married	internal medicine	Idlib	Public hospital	health hospital	No	9	2	Always	Always	Often	Often	Often	Sometimes	Sometimes	Always	Sometimes	Rarely	Rarely	Rarely	Never	Rarely	Sometimes	Rarely	Sometimes	Sometimes	Never	Rarely	Often	Sometimes	Rarely	5	Social Support	No	No	Yes	No	No	No	Yes	6-10 days	No	No	8	Workload Lack of Support	1	0
223	32	Male	married and having kids	ENT	Idlib	Public hospital	university hospital	Yes	10	1	Always	Often	Always	Always	Always	Always	Always	Always	Sometimes	Often	Sometimes	Rarely	Sometimes	Rarely	Sometimes	Rarely	Sometimes	Rarely	Rarely	Rarely	Sometimes	Sometimes	Often	4	Recreation	No	No	Yes	No	Yes	No	No	0-5 days	No	Yes	6	Workload Patient Care Administrative Tasks Work Environment Lack of Support	1	1
224	30	Female	single	pedicatrics	Idlib	Public hospital	health hospital	No	12	3	Always	Often	Always	Always	Often	Always	Always	Always	Often	Often	Often	Sometimes	Sometimes	Often	Often	Sometimes	Sometimes	Often	Often	Often	Sometimes	Rarely	Rarely	6	Recreation	Yes	Yes	No	Yes	No	Yes	Yes	0-5 days	No	Yes	5	Workload	1	0
225	32	Male	married	Neurology	Al-Hasakah	Public hospital	health hospital	No	9	5	Often	Often	Often	Often	Often	Sometimes	Sometimes	Often	Sometimes	Never	Rarely	Never	Never	Rarely	Sometimes	Rarely	Sometimes	Sometimes	Rarely	Rarely	Sometimes	Sometimes	Sometimes	5	Recreation	No	No	Yes	Yes	Yes	Yes	No	11-15 days	No	No	7	Workload Patient Care Administrative Tasks Work Environment Lack of Support	1	1
226	33	Male	married and having kids	Orthopedics	Idlib	Public hospital	health hospital	No	10	5	Often	Often	Always	Often	Rarely	Rarely	Sometimes	Often	Often	Rarely	Never	Never	Never	Rarely	Rarely	Rarely	Rarely	Rarely	Rarely	Rarely	Sometimes	Rarely	Sometimes	6	Social Support	No	No	Yes	No	Yes	Yes	Yes	11-15 days	No	No	6	Workload Work Environment Lack of Support	1	0
227	35	Male	married	Urogynecologist	Idlib	Public hospital	health hospital	No	3	5	Often	Often	Often	Often	Often	Always	Often	Often	Often	Often	Sometimes	Sometimes	Often	Sometimes	Sometimes	Rarely	Sometimes	Sometimes	Sometimes	Sometimes	Often	Sometimes	Sometimes	5	Recreation	Yes	No	Yes	No	Yes	No	No	0-5 days	No	Yes	5	Work Environment	0	0
228	30	Male	married	pedicatrics	Aleppo	Public hospital	health hospital	Yes	20	2	Sometimes	Sometimes	Rarely	Sometimes	Sometimes	Sometimes	Rarely	Rarely	Rarely	Often	Often	Sometimes	Sometimes	Sometimes	Sometimes	Rarely	Never	Sometimes	Often	Often	Often	Never	Often	7	Recreation	No	No	Yes	Yes	No	No	No	11-15 days	No	No	8	Workload Patient Care Administrative Tasks Work Environment Lack of Support	1	1
229	28	Male	married and having kids	Anaesthesia and Intensive care	Aleppo	Public hospital	health hospital	Yes	13	4	Often	Often	Often	Always	Often	Often	Often	Often	Always	Always	Often	Sometimes	Often	Often	Often	Rarely	Often	Often	Often	Sometimes	Often	Sometimes	Sometimes	5	Social Support	No	Yes	Yes	Yes	Yes	No	No	11-15 days	No	No	7	Workload Administrative Tasks Work Environment Lack of Support	1	0
230	29	Female	married and having kids	Family Medicine	Idlib	Public hospital	health hospital	No	0	1	Always	Sometimes	Sometimes	Sometimes	Rarely	Often	Sometimes	Sometimes	Often	Often	Often	Often	Often	Often	Often	Rarely	Often	Sometimes	Rarely	Rarely	Rarely	Rarely	Rarely	1	Recreation	No	No	Yes	No	Yes	No	Yes	More than 15 days	No	No	1	Lack of Support Other	0	0
231	31	Male	married and having kids	Other	Idlib	Public hospital	health hospital	No	15	2	Often	Often	Often	Always	Often	Sometimes	Sometimes	Sometimes	Sometimes	Sometimes	Rarely	Rarely	Rarely	Rarely	Rarely	Never	Rarely	Rarely	Sometimes	Sometimes	Rarely	Rarely	Rarely	5	Exercise	No	No	Yes	No	Yes	No	No	11-15 days	No	Yes	5	Workload Work Environment Lack of Support	1	0
232	36	Male	married	internal medicine	Homs	Public hospital	health hospital	Yes	15	5	Sometimes	Sometimes	Sometimes	Sometimes	Sometimes	Sometimes	Sometimes	Sometimes	Sometimes	Sometimes	Sometimes	Sometimes	Sometimes	Sometimes	Sometimes	Sometimes	Sometimes	Sometimes	Sometimes	Sometimes	Sometimes	Sometimes	Sometimes	5	Exercise	No	Yes	Yes	No	Yes	No	No	6-10 days	Yes	No	10	Workload	1	0
233	26	Male	single	Orthopedics	Idlib	Public hospital	health hospital	No	12	2	Often	Always	Always	Always	Always	Sometimes	Always	Always	Rarely	Sometimes	Often	Often	Always	Often	Often	Rarely	Always	Often	Often	Sometimes	Always	Rarely	Often	3	Exercise	Yes	No	Yes	No	No	No	No	0-5 days	Yes	Yes	2	Workload Patient Care Administrative Tasks Work Environment Lack of Support	1	1
234	30	Male	married and having kids	pediatric surgery	Aleppo	Public hospital	health hospital	No	16	2	Never	Never	Never	Never	Sometimes	Rarely	Never	Rarely	Never	Never	Never	Never	Never	Never	Never	Never	Never	Rarely	Never	Never	Never	Never	Never	9	Recreation	No	No	No	Yes	No	No	Yes	0-5 days	Yes	No	9	Lack of Support	0	0
235	29	Female	single	pedicatrics	Aleppo	Public hospital	health hospital	No	9	4	Sometimes	Sometimes	Often	Sometimes	Rarely	Never	Sometimes	Rarely	Never	Sometimes	Never	Never	Never	Sometimes	Rarely	Never	Rarely	Never	Never	Sometimes	Rarely	Never	Rarely	4	Recreation	No	No	No	Yes	No	No	No	11-15 days	No	No	8	Workload Administrative Tasks Work Environment	1	0
236	28	Male	married	pediatric surgery	Idlib	Public hospital	health hospital	No	10	4	Always	Sometimes	Rarely	Often	Often	Rarely	Sometimes	Often	Sometimes	Sometimes	Often	Always	Often	Sometimes	Sometimes	Sometimes	Always	Often	Rarely	Rarely	Sometimes	Always	Often	3	Other	Yes	Yes	Yes	No	No	No	No	6-10 days	Yes	Yes	6	Workload Other	1	0
237	28	Male	married	pedicatrics	Idlib	Public hospital	health hospital	Yes	20	4	Often	Often	Often	Often	Often	Sometimes	Sometimes	Often	Often	Often	Often	Often	Sometimes	Sometimes	Sometimes	Rarely	Sometimes	Sometimes	Rarely	Rarely	Rarely	Sometimes	Sometimes	4	Other	No	No	No	Yes	No	No	No	0-5 days	No	No	4	Workload Lack of Support	1	0
238	33	Female	divorced	Family Medicine	Aleppo	Public hospital	health hospital	Yes	9	1	Always	Always	Always	Always	Always	Always	Always	Always	Always	Sometimes	Rarely	Sometimes	Sometimes	Often	Sometimes	Rarely	Often	Sometimes	Often	Often	Often	Always	Often	5	Social Support	No	Yes	Yes	No	Yes	No	No	6-10 days	No	No	8	Workload Administrative Tasks Work Environment Lack of Support	1	0
239	32	Male	married and having kids	Orthopedics	Aleppo	Public hospital	health hospital	Yes	20	4	Often	Often	Always	Always	Always	Often	Always	Often	Often	Often	Sometimes	Sometimes	Sometimes	Rarely	Rarely	Never	Rarely	Never	Never	Sometimes	Sometimes	Sometimes	Sometimes	5	Other	Yes	No	Yes	No	No	No	No	0-5 days	Yes	Yes	5	Workload Administrative Tasks Other	1	0
240	29	Female	married and having kids	Family Medicine	Aleppo	Public hospital	health hospital	No	0	1	Rarely	Never	Sometimes	Sometimes	Rarely	Never	Sometimes	Sometimes	Never	Often	Never	Never	Sometimes	Rarely	Rarely	Never	Rarely	Never	Sometimes	Rarely	Rarely	Never	Rarely	8	Other	Yes	Yes	Yes	No	No	No	Yes	0-5 days	Yes	No	8	Workload Work Environment Lack of Support Other	1	0
241	32	Male	married and having kids	Orthopedics	Idlib	Public hospital	health hospital	Yes	10	4	Always	Always	Always	Always	Always	Often	Sometimes	Often	Often	Always	Often	Sometimes	Sometimes	Sometimes	Sometimes	Sometimes	Always	Always	Always	Always	Always	Sometimes	Always	1	Other	No	Yes	Yes	No	Yes	No	No	0-5 days	No	No	5	Workload Administrative Tasks Work Environment Lack of Support	1	0
242	27	Male	married and having kids	Orthopedics	Aleppo	Public hospital	health hospital	Yes	10	4	Always	Always	Sometimes	Always	Sometimes	Sometimes	Sometimes	Always	Rarely	Always	Sometimes	Sometimes	Sometimes	Sometimes	Sometimes	Sometimes	Sometimes	Sometimes	Rarely	Rarely	Sometimes	Sometimes	Sometimes	6	Recreation	Yes	Yes	Yes	No	No	No	No	6-10 days	Yes	Yes	7	Workload Administrative Tasks Work Environment Lack of Support	1	0
243	40	Male	married and having kids	Other	Idlib	Public hospital	health hospital	No	10	3	Often	Often	Sometimes	Always	Always	Sometimes	Never	Sometimes	Rarely	Rarely	Never	Never	Never	Sometimes	Rarely	Rarely	Never	Rarely	Rarely	Rarely	Rarely	Never	Rarely	5	Recreation	No	No	Yes	No	Yes	No	No	0-5 days	No	Yes	7	Work Environment	0	0
244	26	Female	married and having kids	pedicatrics	Idlib	Public hospital	health hospital	No	10	4	Always	Always	Always	Always	Always	Often	Often	Always	Always	Always	Often	Often	Often	Often	Often	Sometimes	Often	Often	Often	Often	Often	Often	Often	5	Social Support	No	Yes	Yes	Yes	Yes	No	No	6-10 days	No	No	5	Workload Administrative Tasks Work Environment Lack of Support	1	0
245	27	Female	married	Anaesthesia and Intensive care	Idlib	Public hospital	health hospital	No	11	2	Always	Sometimes	Always	Always	Always	Sometimes	Always	Sometimes	Sometimes	Always	Sometimes	Rarely	Often	Rarely	Sometimes	Rarely	Sometimes	Rarely	Rarely	Sometimes	Sometimes	Often	Sometimes	3	Other	Yes	No	Yes	No	Yes	No	No	11-15 days	No	Yes	5	Workload	1	0
246	26	Female	single	pedicatrics	Damascus	Public hospital	university hospital	No	15	2	Always	Always	Never	Sometimes	Always	Often	Often	Always	Sometimes	Often	Often	Often	Never	Sometimes	Sometimes	Often	Sometimes	Sometimes	Often	Always	Always	Always	Always	1	Exercise	Yes	Yes	Yes	Yes	No	No	No	6-10 days	No	Yes	1	Work Environment	0	0
247	29	Male	married and having kids	neurosurgery	Idlib	Public hospital	health hospital	Yes	12	4	Often	Often	Sometimes	Often	Sometimes	Sometimes	Sometimes	Often	Often	Often	Sometimes	Sometimes	Rarely	Rarely	Rarely	Rarely	Often	Sometimes	Sometimes	Sometimes	Often	Often	Sometimes	2	Exercise	No	No	Yes	Yes	No	No	No	11-15 days	Yes	Yes	7	Workload Work Environment Lack of Support	1	0
248	0	Male	married	Orthopedics	Idlib	Public hospital	health hospital	Yes	12	4	Always	Always	Always	Always	Always	Often	Always	Sometimes	Always	Sometimes	Often	Often	Always	Always	Always	Always	Often	Often	Rarely	Often	Often	Often	Always	2	Recreation	Yes	Yes	Yes	No	Yes	No	No	0-5 days	No	Yes	1	Workload Administrative Tasks Work Environment Lack of Support	1	0
249	30	Male	married	internal medicine	Idlib	Public hospital	health hospital	Yes	18	3	Sometimes	Sometimes	Rarely	Sometimes	Rarely	Rarely	Rarely	Rarely	Rarely	Sometimes	Rarely	Sometimes	Rarely	Rarely	Rarely	Rarely	Sometimes	Rarely	Always	Rarely	Rarely	Never	Never	7	Recreation	No	No	Yes	Yes	No	No	No	More than 15 days	No	Yes	7	Work Environment	0	0
250	25	Female	married and having kids	Family Medicine	Idlib	private hospital	health hospital	No	0	1	Sometimes	Sometimes	Sometimes	Rarely	Rarely	Sometimes	Sometimes	Sometimes	Often	Never	Never	Never	Sometimes	Rarely	Rarely	Sometimes	Sometimes	Rarely	Never	Never	Sometimes	Never	Never	7	Recreation	No	No	Yes	No	No	No	Yes	11-15 days	No	No	5	Workload	1	0
251	36	Male	married and having kids	Neurology	Hama	Public hospital	health hospital	No	8	4	Often	Often	Often	Often	Often	Often	Sometimes	Often	Sometimes	Sometimes	Sometimes	Rarely	Rarely	Sometimes	Sometimes	Sometimes	Sometimes	Rarely	Rarely	Rarely	Sometimes	Sometimes	Rarely	7	Social Support	No	Yes	Yes	No	No	Yes	No	6-10 days	No	No	6	Workload Administrative Tasks Work Environment Lack of Support	1	0
252	26	Male	single	Anaesthesia and Intensive care	Aleppo	Public hospital	health hospital	Yes	12	3	Always	Often	Always	Always	Always	Always	Always	Always	Always	Always	Always	Often	Always	Always	Always	Always	Always	Always	Always	Always	Always	Always	Always	6	Social Support	Yes	No	No	No	Yes	No	No	More than 15 days	No	Yes	5	Workload	1	0
253	27	Male	married	Orthopedics	Idlib	Public hospital	health hospital	No	12	1	Always	Often	Often	Often	Sometimes	Always	Often	Often	Sometimes	Often	Often	Sometimes	Sometimes	Sometimes	Sometimes	Sometimes	Sometimes	Sometimes	Never	Rarely	Sometimes	Sometimes	Sometimes	1	Other	Yes	No	Yes	Yes	No	No	No	11-15 days	No	Yes	2	Other	0	0
254	32	Male	married	Orthopedics	Idlib	Public hospital	health hospital	No	9	1	Often	Often	Rarely	Rarely	Never	Rarely	Sometimes	Often	Rarely	Rarely	Rarely	Rarely	Rarely	Rarely	Rarely	Rarely	Rarely	Rarely	Rarely	Rarely	Sometimes	Never	Rarely	9	Other	Yes	No	Yes	Yes	Yes	No	No	6-10 days	Yes	No	9	Workload Work Environment	1	0
255	25	Female	single	Psychiatry	Idlib	private hospital	health hospital	No	9	2	Sometimes	Rarely	Rarely	Rarely	Rarely	Rarely	Rarely	Never	Rarely	Never	Never	Never	Never	Never	Never	Never	Never	Never	Never	Never	Sometimes	Never	Rarely	7	Social Support	No	No	No	Yes	No	No	Yes	0-5 days	Yes	No	7	Workload Administrative Tasks	1	0
256	28	Female	married and having kids	Obstetrics and gynaecology	Idlib	Public hospital	health hospital	No	12	2	Always	Often	Always	Always	Sometimes	Always	Always	Always	Often	Sometimes	Often	Never	Rarely	Rarely	Sometimes	Rarely	Sometimes	Rarely	Always	Always	Always	Always	Often	5	Recreation	No	Yes	No	No	Yes	Yes	No	6-10 days	Yes	No	5	Workload Work Environment Lack of Support	1	0
257	25	Female	single	Obstetrics and gynaecology	Idlib	Public hospital	health hospital	No	10	2	Often	Always	Always	Always	Always	Often	Always	Always	Always	Sometimes	Always	Sometimes	Rarely	Sometimes	Sometimes	Rarely	Sometimes	Sometimes	Sometimes	Often	Always	Often	Often	3	Recreation	Yes	No	Yes	No	Yes	No	No	11-15 days	No	Yes	6	Workload Patient Care Administrative Tasks Work Environment Lack of Support	1	1
258	35	Male	married and having kids	nephrologist	Idlib	Public hospital	health hospital	Yes	10	3	Always	Often	Often	Often	Often	Often	Sometimes	Often	Sometimes	Rarely	Rarely	Never	Often	Often	Sometimes	Never	Sometimes	Rarely	Rarely	Rarely	Rarely	Sometimes	Rarely	8	Other	No	Yes	Yes	No	Yes	Yes	No	0-5 days	Yes	No	8	Workload Administrative Tasks Other	1	0
259	30	Female	married	pedicatrics	Aleppo	Public hospital	health hospital	No	10	3	Often	Often	Often	Always	Often	Often	Often	Often	Often	Always	Sometimes	Sometimes	Often	Often	Often	Sometimes	Sometimes	Often	Sometimes	Sometimes	Often	Sometimes	Sometimes	5	Social Support	No	No	Yes	Yes	No	Yes	No	0-5 days	No	No	6	Workload Administrative Tasks Work Environment	1	0
260	31	Male	single	Urogynecologist	Idlib	Public hospital	health hospital	No	3	3	Often	Sometimes	Often	Often	Always	Always	Always	Often	Often	Often	Sometimes	Sometimes	Sometimes	Often	Sometimes	Rarely	Sometimes	Sometimes	Always	Always	Often	Always	Always	4	Recreation	No	Yes	Yes	No	Yes	No	No	0-5 days	No	Yes	3	Administrative Tasks Work Environment Lack of Support Other	0	0
261	30	Male	married and having kids	Anaesthesia and Intensive care	Idlib	Public hospital	health hospital	No	15	4	Often	Often	Always	Often	Often	Sometimes	Often	Often	Sometimes	Rarely	Sometimes	Never	Often	Sometimes	Sometimes	Sometimes	Often	Rarely	Sometimes	Rarely	Sometimes	Rarely	Sometimes	6	Other	No	No	Yes	No	No	No	No	0-5 days	No	No	7	Workload Administrative Tasks Lack of Support	1	0
262	25	Female	single	Psychiatry	Aleppo	Public hospital	health hospital	No	0	1	Rarely	Always	Often	Always	Always	Always	Sometimes	Always	Often	Sometimes	Always	Rarely	Never	Rarely	Rarely	Never	Never	Never	Sometimes	Often	Always	Always	Always	0	Recreation	Yes	Yes	Yes	No	Yes	No	No	0-5 days	No	Yes	1	Work Environment Lack of Support	0	0
263	33	Male	married and having kids	Orthopedics	Aleppo	Public hospital	health hospital	Yes	20	1	Often	Always	Always	Always	Often	Rarely	Often	Always	Always	Sometimes	Sometimes	Never	Sometimes	Often	Sometimes	Sometimes	Always	Sometimes	Rarely	Sometimes	Often	Sometimes	Sometimes	5	Exercise	Yes	No	Yes	No	Yes	Yes	No	6-10 days	No	Yes	5	Workload Work Environment Lack of Support	1	0
264	26	Male	single	genral surgery	Idlib	Public hospital	health hospital	No	17	2	Always	Always	Always	Always	Always	Often	Always	Always	Always	Sometimes	Always	Rarely	Sometimes	Sometimes	Often	Rarely	Sometimes	Sometimes	Often	Always	Always	Always	Always	4	Recreation	Yes	Yes	Yes	No	No	No	No	6-10 days	No	Yes	2	Workload Patient Care Administrative Tasks Work Environment Lack of Support	1	1
265	35	Male	married and having kids	genral surgery	Aleppo	Public hospital	health hospital	No	10	4	Often	Sometimes	Often	Always	Often	Rarely	Sometimes	Rarely	Often	Rarely	Never	Never	Rarely	Sometimes	Rarely	Often	Often	Often	Always	Often	Always	Sometimes	Always	5	Recreation	No	Yes	Yes	No	Yes	No	No	6-10 days	No	No	5	Workload Work Environment Lack of Support	1	0
266	27	Male	single	internal medicine	Idlib	Public hospital	health hospital	Yes	15	2	Rarely	Rarely	Sometimes	Sometimes	Never	Never	Never	Never	Rarely	Often	Rarely	Never	Never	Never	Never	Never	Never	Never	Never	Never	Never	Never	Sometimes	6	Exercise	No	No	Yes	Yes	No	No	Yes	11-15 days	No	Yes	5	Workload Lack of Support	1	0
267	27	Male	married	genral surgery	Idlib	Public hospital	health hospital	No	2	3	Often	Often	Often	Always	Often	Often	Always	Always	Often	Often	Sometimes	Rarely	Often	Often	Often	Sometimes	Often	Sometimes	Sometimes	Sometimes	Often	Sometimes	Sometimes	4	Social Support	Yes	No	Yes	Yes	No	No	No	0-5 days	Yes	No	4	Workload Lack of Support	1	0
268	27	Female	married and having kids	pedicatrics	Idlib	Public hospital	health hospital	No	10	4	Always	Always	Always	Always	Always	Often	Always	Always	Often	Rarely	Sometimes	Never	Never	Sometimes	Sometimes	Never	Rarely	Never	Never	Never	Sometimes	Often	Rarely	2	Other	No	No	Yes	No	No	Yes	No	6-10 days	No	No	5	Workload	1	0
269	29	Male	married	Urogynecologist	Idlib	Public hospital	health hospital	No	13	4	Sometimes	Sometimes	Often	Sometimes	Often	Sometimes	Often	Sometimes	Sometimes	Rarely	Never	Sometimes	Sometimes	Never	Rarely	Sometimes	Rarely	Sometimes	Never	Never	Rarely	Rarely	Rarely	2	Recreation	No	No	Yes	No	Yes	No	No	0-5 days	No	Yes	4	Workload Patient Care Administrative Tasks Work Environment	1	1
270	40	Male	married and having kids	Other	Idlib	Public hospital	health hospital	No	9	3	Rarely	Often	Sometimes	Often	Sometimes	Rarely	Always	Sometimes	Rarely	Rarely	Rarely	Never	Rarely	Sometimes	Rarely	Rarely	Rarely	Rarely	Rarely	Never	Never	Never	Rarely	6	Recreation	No	No	Yes	Yes	Yes	No	No	0-5 days	No	Yes	8	Workload	1	0
271	25	Female	single	Dermatology	Idlib	Public hospital	health hospital	No	0	2	Sometimes	Sometimes	Often	Always	Rarely	Sometimes	Sometimes	Sometimes	Sometimes	Rarely	Never	Never	Never	Rarely	Rarely	Never	Rarely	Never	Never	Never	Sometimes	Rarely	Sometimes	7	Recreation	No	No	Yes	Yes	No	No	No	6-10 days	No	No	7	Workload Work Environment Other	1	0
272	27	Male	married	genral surgery	Idlib	Public hospital	health hospital	Yes	14	2	Often	Often	Always	Always	Always	Sometimes	Sometimes	Sometimes	Rarely	Sometimes	Never	Never	Never	Rarely	Rarely	Rarely	Never	Rarely	Never	Never	Sometimes	Rarely	Sometimes	6	Other	Yes	No	Yes	No	No	No	No	0-5 days	No	No	6	Workload Work Environment Other	1	0
273	29	Female	married and having kids	pedicatrics	Idlib	Public hospital	health hospital	No	12	3	Often	Sometimes	Sometimes	Sometimes	Rarely	Rarely	Always	Always	Often	Sometimes	Rarely	Never	Sometimes	Rarely	Rarely	Rarely	Sometimes	Rarely	Sometimes	Rarely	Always	Sometimes	Often	4	Other	Yes	No	Yes	No	Yes	Yes	No	More than 15 days	No	Yes	4	Workload Administrative Tasks Work Environment Lack of Support	1	0
274	27	Female	single	pedicatrics	Damascus	Public hospital	university hospital	No	15	2	Sometimes	Always	Always	Always	Sometimes	Sometimes	Always	Always	Sometimes	Sometimes	Always	Sometimes	Often	Sometimes	Sometimes	Rarely	Sometimes	Sometimes	Often	Often	Always	Always	Always	3	Social Support	No	No	Yes	No	Yes	No	No	0-5 days	No	No	5	Workload Patient Care Administrative Tasks Work Environment Lack of Support	1	1
275	26	Female	single	Obstetrics and gynaecology	Hama	Public hospital	health hospital	No	12	2	Sometimes	Sometimes	Sometimes	Often	Sometimes	Sometimes	Often	Sometimes	Sometimes	Rarely	Rarely	Rarely	Rarely	Rarely	Sometimes	Rarely	Sometimes	Sometimes	Rarely	Sometimes	Sometimes	Sometimes	Rarely	7	Social Support	No	No	No	Yes	No	No	No	0-5 days	Yes	No	7	Workload Administrative Tasks Work Environment Lack of Support	1	0
276	29	Female	single	Pulmonology	Tartus	Public hospital	health hospital	No	14	3	Often	Often	Always	Often	Often	Always	Sometimes	Always	Often	Sometimes	Often	Rarely	Never	Sometimes	Rarely	Rarely	Sometimes	Rarely	Sometimes	Rarely	Often	Sometimes	Sometimes	3	Other	Yes	No	Yes	No	No	No	No	0-5 days	No	Yes	5	Workload Administrative Tasks Work Environment	1	0
277	29	Male	single	genral surgery	Tartus	Public hospital	health hospital	No	20	3	Always	Sometimes	Always	Always	Always	Rarely	Sometimes	Often	Never	Always	Never	Never	Sometimes	Never	Sometimes	Never	Rarely	Sometimes	Rarely	Sometimes	Often	Rarely	Sometimes	6	Other	Yes	No	Yes	No	Yes	No	No	6-10 days	No	Yes	6	Workload Work Environment Other	1	0
278	26	Male	single	Orthopedics	Tartus	Public hospital	health hospital	No	16	2	Often	Often	Sometimes	Always	Always	Sometimes	Sometimes	Sometimes	Often	Often	Sometimes	Sometimes	Sometimes	Sometimes	Sometimes	Rarely	Rarely	Rarely	Rarely	Sometimes	Sometimes	Rarely	Sometimes	7	Social Support	No	No	Yes	No	Yes	No	Yes	0-5 days	No	Yes	5	Workload Patient Care Administrative Tasks Work Environment Lack of Support	1	1
279	30	Male	married and having kids	Urogynecologist	Tartus	Public hospital	health hospital	No	12	5	Often	Often	Often	Often	Sometimes	Rarely	Sometimes	Sometimes	Rarely	Sometimes	Never	Never	Rarely	Rarely	Rarely	Never	Never	Rarely	Rarely	Rarely	Rarely	Never	Never	6	Social Support	No	No	Yes	Yes	No	No	No	0-5 days	Yes	Yes	8	Administrative Tasks Work Environment Lack of Support	0	0
280	27	Female	single	Gastroenterology	Tartus	Public hospital	health hospital	No	12	3	Always	Always	Often	Often	Always	Never	Often	Always	Often	Never	Never	Never	Never	Sometimes	Sometimes	Never	Never	Never	Never	Sometimes	Sometimes	Often	Sometimes	5	Other	Yes	No	Yes	No	No	No	No	11-15 days	No	Yes	7	Workload Work Environment Lack of Support	1	0
281	25	Male	single	Obstetrics and gynaecology	Latakia	Public hospital	university hospital	No	8	2	Rarely	Often	Often	Always	Rarely	Rarely	Rarely	Sometimes	Often	Often	Rarely	Never	Often	Rarely	Never	Never	Never	Never	Never	Never	Sometimes	Never	Sometimes	3	Recreation	Yes	No	No	No	No	No	Yes	11-15 days	No	Yes	5	Workload Administrative Tasks Work Environment	1	0
282	26	Male	single	pedicatrics	Latakia	Public hospital	university hospital	No	10	2	Sometimes	Often	Sometimes	Often	Rarely	Never	Often	Rarely	Rarely	Rarely	Sometimes	Never	Often	Rarely	Rarely	Never	Never	Never	Never	Sometimes	Often	Sometimes	Often	3	Other	No	Yes	Yes	No	Yes	No	No	6-10 days	No	Yes	4	Workload Administrative Tasks Work Environment	1	0
283	27	Male	married	Ophthalmolog	Latakia	Public hospital	university hospital	No	5	2	Often	Sometimes	Often	Often	Sometimes	Rarely	Rarely	Often	Never	Often	Rarely	Never	Sometimes	Rarely	Rarely	Sometimes	Rarely	Rarely	Rarely	Rarely	Sometimes	Rarely	Often	7	Social Support	No	No	No	No	No	Yes	Yes	11-15 days	Yes	No	8	Patient Care Administrative Tasks Lack of Support	0	1
284	27	Male	single	Gastroenterology	Latakia	Public hospital	university hospital	No	6	4	Often	Sometimes	Sometimes	Often	Sometimes	Sometimes	Sometimes	Sometimes	Sometimes	Sometimes	Rarely	Never	Never	Rarely	Rarely	Never	Rarely	Rarely	Rarely	Rarely	Rarely	Never	Rarely	5	Exercise	Yes	Yes	Yes	No	Yes	No	No	More than 15 days	No	Yes	9	Workload Patient Care Work Environment	1	1
285	25	Female	single	pedicatrics	Latakia	Public hospital	university hospital	No	10	2	Always	Always	Often	Always	Often	Rarely	Always	Often	Often	Sometimes	Sometimes	Never	Never	Often	Rarely	Rarely	Rarely	Always	Rarely	Never	Always	Always	Often	5	Other	No	Yes	Yes	No	No	No	No	0-5 days	No	Yes	1	Workload Work Environment Lack of Support	1	0
286	27	Male	single	Gastroenterology	Latakia	Public hospital	university hospital	No	6	4	Often	Sometimes	Often	Always	Sometimes	Sometimes	Always	Always	Often	Sometimes	Sometimes	Sometimes	Rarely	Rarely	Rarely	Rarely	Rarely	Rarely	Sometimes	Rarely	Always	Often	Often	4	Exercise	No	No	Yes	No	No	No	Yes	0-5 days	No	No	7	Administrative Tasks Work Environment Lack of Support	0	0
287	26	Female	single	Obstetrics and gynaecology	Latakia	Public hospital	university hospital	No	7	2	Sometimes	Often	Always	Always	Always	Rarely	Always	Always	Sometimes	Sometimes	Never	Never	Never	Sometimes	Sometimes	Rarely	Rarely	Rarely	Rarely	Rarely	Sometimes	Sometimes	Often	7	Exercise	No	No	No	Yes	No	No	No	11-15 days	Yes	Yes	7	Work Environment	0	0
288	27	Female	married	Obstetrics and gynaecology	Latakia	Public hospital	university hospital	No	4	4	Sometimes	Sometimes	Often	Often	Often	Sometimes	Always	Often	Rarely	Rarely	Never	Never	Never	Rarely	Rarely	Never	Never	Rarely	Rarely	Rarely	Often	Sometimes	Rarely	4	Social Support	No	No	Yes	Yes	No	No	Yes	6-10 days	No	Yes	5	Workload Work Environment	1	0
289	26	Female	single	Obstetrics and gynaecology	Latakia	Public hospital	university hospital	No	6	2	Sometimes	Often	Often	Often	Always	Sometimes	Sometimes	Often	Always	Always	Often	Often	Sometimes	Sometimes	Sometimes	Rarely	Rarely	Rarely	Never	Rarely	Sometimes	Sometimes	Rarely	3	Exercise	Yes	No	Yes	No	Yes	No	Yes	11-15 days	No	Yes	2	Workload Work Environment Lack of Support	1	0
290	26	Female	single	Obstetrics and gynaecology	Latakia	Public hospital	university hospital	No	7	2	Often	Often	Always	Often	Often	Rarely	Sometimes	Often	Often	Always	Sometimes	Sometimes	Rarely	Rarely	Rarely	Rarely	Rarely	Sometimes	Rarely	Rarely	Sometimes	Sometimes	Rarely	5	Social Support	No	No	Yes	No	No	No	Yes	11-15 days	No	No	5	Workload Patient Care Administrative Tasks	1	1
291	26	Female	single	Obstetrics and gynaecology	Latakia	Public hospital	university hospital	No	7	2	Often	Often	Sometimes	Often	Sometimes	Always	Always	Often	Often	Sometimes	Sometimes	Sometimes	Never	Sometimes	Sometimes	Sometimes	Sometimes	Sometimes	Sometimes	Sometimes	Sometimes	Often	Sometimes	5	Recreation	No	No	Yes	No	Yes	No	No	11-15 days	No	Yes	5	Work Environment	0	0
292	27	Female	single	internal medicine	Latakia	Public hospital	university hospital	No	10	2	Often	Often	Always	Always	Often	Often	Often	Always	Always	Often	Sometimes	Sometimes	Never	Sometimes	Sometimes	Rarely	Sometimes	Sometimes	Sometimes	Rarely	Often	Always	Sometimes	3	Other	Yes	No	Yes	Yes	Yes	No	No	0-5 days	No	Yes	1	Workload Patient Care Administrative Tasks Work Environment Lack of Support Other	1	1
293	25	Female	single	internal medicine	Latakia	Public hospital	university hospital	No	15	2	Always	Always	Always	Always	Always	Always	Always	Always	Always	Always	Always	Always	Always	Always	Always	Always	Always	Always	Always	Always	Always	Always	Always	1	Social Support	Yes	Yes	Yes	Yes	Yes	No	No	0-5 days	No	Yes	1	Workload Patient Care Administrative Tasks Work Environment Lack of Support	1	1
294	27	Male	single	pediatric surgery	Latakia	Public hospital	university hospital	No	10	2	Sometimes	Often	Sometimes	Often	Sometimes	Sometimes	Sometimes	Often	Never	Rarely	Never	Never	Never	Sometimes	Rarely	Rarely	Sometimes	Rarely	Never	Sometimes	Often	Rarely	Sometimes	6	Recreation	No	No	Yes	No	Yes	No	No	More than 15 days	No	No	6	Work Environment	0	0
295	25	Female	single	Pulmonology	Latakia	Public hospital	university hospital	No	15	2	Always	Always	Always	Always	Always	Always	Always	Always	Always	Always	Always	Always	Always	Always	Always	Always	Always	Always	Always	Always	Always	Always	Always	1	Recreation	Yes	Yes	Yes	No	Yes	No	No	11-15 days	No	Yes	1	Workload Patient Care Administrative Tasks Work Environment Lack of Support	1	1
296	26	Male	single	Vascular Surgery	Latakia	Public hospital	university hospital	No	10	3	Often	Sometimes	Always	Always	Often	Always	Sometimes	Often	Sometimes	Sometimes	Sometimes	Sometimes	Never	Sometimes	Sometimes	Sometimes	Sometimes	Sometimes	Sometimes	Rarely	Often	Sometimes	Often	6	Recreation	Yes	Yes	Yes	No	No	No	No	0-5 days	Yes	Yes	5	Workload Administrative Tasks	1	0
297	26	Female	single	ENT	Latakia	Public hospital	university hospital	No	5	3	Sometimes	Sometimes	Sometimes	Often	Rarely	Often	Often	Sometimes	Often	Often	Sometimes	Often	Rarely	Rarely	Sometimes	Rarely	Rarely	Sometimes	Rarely	Sometimes	Always	Sometimes	Sometimes	6	Social Support	No	Yes	Yes	No	Yes	No	No	11-15 days	No	Yes	6	Workload Administrative Tasks Work Environment Lack of Support Other	1	0
298	25	Male	single	Obstetrics and gynaecology	Latakia	Public hospital	university hospital	No	8	2	Sometimes	Always	Often	Always	Sometimes	Sometimes	Often	Sometimes	Often	Often	Sometimes	Never	Rarely	Sometimes	Rarely	Never	Rarely	Rarely	Never	Never	Rarely	Never	Sometimes	3	Recreation	No	No	Yes	No	Yes	No	Yes	11-15 days	No	Yes	2	Workload Administrative Tasks Work Environment	1	0
299	25	Female	single	Obstetrics and gynaecology	Latakia	Public hospital	university hospital	No	6	2	Sometimes	Often	Often	Often	Sometimes	Never	Often	Often	Rarely	Always	Rarely	Never	Sometimes	Never	Never	Never	Rarely	Never	Sometimes	Rarely	Always	Sometimes	Rarely	5	Recreation	No	No	Yes	Yes	Yes	No	No	11-15 days	Yes	Yes	6	Workload Administrative Tasks Work Environment	1	0
300	25	Female	single	Pulmonology	Latakia	Public hospital	university hospital	No	10	2	Always	Often	Always	Always	Always	Always	Always	Always	Always	Always	Always	Always	Often	Always	Always	Sometimes	Often	Often	Sometimes	Often	Often	Always	Sometimes	1	Recreation	Yes	No	Yes	No	Yes	No	No	0-5 days	No	No	2	Workload Patient Care Administrative Tasks Work Environment	1	1
301	26	Female	single	Obstetrics and gynaecology	Latakia	Public hospital	university hospital	No	7	2	Often	Sometimes	Sometimes	Often	Often	Often	Often	Sometimes	Rarely	Sometimes	Never	Rarely	Rarely	Rarely	Rarely	Rarely	Rarely	Rarely	Never	Never	Rarely	Never	Rarely	8	Social Support	No	No	Yes	No	Yes	No	No	6-10 days	No	No	7	Administrative Tasks Work Environment Lack of Support Other	0	0
302	27	Female	single	Obstetrics and gynaecology	Latakia	Public hospital	university hospital	Yes	5	4	Sometimes	Sometimes	Sometimes	Often	Sometimes	Rarely	Sometimes	Sometimes	Rarely	Rarely	Rarely	Never	Rarely	Rarely	Rarely	Never	Never	Rarely	Rarely	Never	Sometimes	Rarely	Rarely	7	Social Support	No	No	Yes	Yes	No	No	Yes	6-10 days	Yes	No	7	Workload Patient Care	1	1
303	26	Male	single	genral surgery	Latakia	Public hospital	university hospital	No	10	3	Sometimes	Sometimes	Never	Often	Never	Rarely	Rarely	Rarely	Rarely	Rarely	Never	Never	Rarely	Rarely	Often	Rarely	Sometimes	Rarely	Rarely	Never	Rarely	Never	Sometimes	5	Recreation	No	No	Yes	No	Yes	No	No	11-15 days	No	Yes	9	Workload Patient Care Administrative Tasks Work Environment Lack of Support	1	1
304	29	Female	single	Radiography	Latakia	Public hospital	university hospital	No	9	3	Sometimes	Often	Sometimes	Sometimes	Sometimes	Sometimes	Often	Sometimes	Sometimes	Rarely	Rarely	Rarely	Rarely	Rarely	Sometimes	Rarely	Rarely	Rarely	Rarely	Rarely	Rarely	Sometimes	Rarely	7	Social Support	No	No	No	Yes	No	No	No	11-15 days	No	Yes	7	Workload	1	0
305	24	Female	single	Obstetrics and gynaecology	Latakia	Public hospital	university hospital	No	6	2	Often	Sometimes	Sometimes	Often	Rarely	Rarely	Rarely	Sometimes	Never	Never	Rarely	Never	Never	Rarely	Rarely	Never	Rarely	Never	Rarely	Often	Rarely	Never	Rarely	5	Social Support	No	No	Yes	No	Yes	No	No	More than 15 days	No	Yes	8	Administrative Tasks Work Environment	0	0
306	27	Male	married	Obstetrics and gynaecology	Latakia	Public hospital	university hospital	No	7	2	Sometimes	Sometimes	Often	Sometimes	Rarely	Never	Rarely	Sometimes	Never	Sometimes	Never	Never	Never	Never	Never	Rarely	Never	Never	Never	Never	Never	Never	Rarely	8	Social Support	No	No	Yes	No	No	No	No	11-15 days	No	Yes	8	Other	0	0
307	27	Female	single	Endocrinology	Latakia	Public hospital	university hospital	No	9	3	Always	Often	Often	Always	Often	Rarely	Sometimes	Often	Often	Sometimes	Sometimes	Never	Often	Sometimes	Sometimes	Rarely	Sometimes	Rarely	Sometimes	Never	Rarely	Sometimes	Rarely	3	Exercise	Yes	No	Yes	No	No	No	Yes	11-15 days	No	Yes	5	Work Environment	0	0
308	28	Male	married and having kids	Gastroenterology	Latakia	Public hospital	university hospital	No	15	2	Often	Often	Often	Often	Sometimes	Sometimes	Often	Often	Sometimes	Sometimes	Rarely	Rarely	Often	Sometimes	Often	Rarely	Often	Rarely	Sometimes	Rarely	Often	Sometimes	Sometimes	5	Recreation	No	Yes	Yes	No	Yes	No	No	0-5 days	No	No	6	Workload Patient Care Administrative Tasks Work Environment Lack of Support	1	1
309	27	Female	married	ENT	Latakia	Public hospital	university hospital	No	4	4	Often	Often	Often	Often	Sometimes	Sometimes	Sometimes	Sometimes	Often	Sometimes	Sometimes	Rarely	Often	Sometimes	Sometimes	Sometimes	Often	Sometimes	Sometimes	Sometimes	Often	Sometimes	Sometimes	3	Exercise	Yes	Yes	Yes	No	Yes	No	No	11-15 days	No	Yes	3	Workload Patient Care Work Environment Lack of Support	1	1
310	27	Female	married and having kids	internal medicine	Latakia	Public hospital	university hospital	No	8	3	Often	Sometimes	Sometimes	Always	Always	Often	Always	Always	Sometimes	Often	Rarely	Never	Never	Never	Never	Never	Never	Never	Never	Never	Never	Rarely	Never	6	Recreation	No	No	Yes	No	No	No	No	More than 15 days	Yes	Yes	6	Lack of Support	0	0
311	27	Female	married and having kids	Obstetrics and gynaecology	Latakia	Public hospital	university hospital	No	5	3	Sometimes	Sometimes	Sometimes	Always	Often	Rarely	Never	Sometimes	Never	Never	Never	Never	Never	Rarely	Never	Rarely	Rarely	Never	Rarely	Never	Rarely	Rarely	Rarely	6	Social Support	No	No	Yes	No	No	No	No	6-10 days	No	Yes	6	Workload Other	1	0
312	28	Female	single	Obstetrics and gynaecology	Tartus	Public hospital	university hospital	No	4	4	Sometimes	Often	Often	Always	Often	Sometimes	Sometimes	Often	Sometimes	Often	Rarely	Sometimes	Rarely	Sometimes	Sometimes	Rarely	Rarely	Rarely	Sometimes	Sometimes	Sometimes	Rarely	Rarely	5	Social Support	No	Yes	Yes	No	No	No	No	More than 15 days	No	Yes	6	Other	0	0
313	27	Female	single	Obstetrics and gynaecology	Latakia	Public hospital	university hospital	No	6	2	Never	Often	Often	Often	Never	Never	Never	Often	Never	Often	Never	Never	Never	Never	Never	Never	Never	Never	Never	Never	Never	Never	Never	7	Social Support	No	No	Yes	No	No	Yes	Yes	11-15 days	Yes	No	8	Other	0	0
314	28	Female	single	Obstetrics and gynaecology	Latakia	Public hospital	university hospital	Yes	5	4	Never	Rarely	Rarely	Sometimes	Rarely	Never	Rarely	Rarely	Never	Never	Never	Never	Never	Rarely	Never	Never	Never	Rarely	Never	Never	Never	Never	Never	5	Recreation	No	No	Yes	No	Yes	No	Yes	More than 15 days	No	Yes	3	Work Environment	0	0
315	27	Male	single	Oncology	Latakia	Public hospital	university hospital	No	0	4	Often	Rarely	Sometimes	Sometimes	Sometimes	Rarely	Sometimes	Often	Often	Often	Rarely	Rarely	Never	Sometimes	Sometimes	Rarely	Often	Often	Rarely	Rarely	Often	Sometimes	Rarely	7	Social Support	Yes	No	Yes	No	Yes	No	Yes	0-5 days	No	Yes	4	Workload Administrative Tasks	1	0
316	28	Female	single	Pulmonology	Latakia	Public hospital	university hospital	No	9	3	Always	Often	Always	Always	Sometimes	Often	Always	Often	Sometimes	Sometimes	Often	Often	Never	Rarely	Sometimes	Rarely	Sometimes	Sometimes	Sometimes	Rarely	Sometimes	Sometimes	Sometimes	1	Recreation	Yes	Yes	Yes	No	Yes	Yes	No	11-15 days	No	Yes	1	Workload Administrative Tasks Work Environment	1	0
317	25	Female	single	Obstetrics and gynaecology	Latakia	Public hospital	university hospital	No	7	2	Often	Often	Always	Often	Rarely	Never	Sometimes	Sometimes	Never	Never	Never	Never	Never	Sometimes	Never	Sometimes	Rarely	Rarely	Never	Sometimes	Never	Sometimes	Never	5	Social Support	Yes	Yes	Yes	No	No	Yes	No	11-15 days	No	Yes	6	Workload Administrative Tasks Work Environment	1	0
318	25	Female	single	Obstetrics and gynaecology	Sweida	Public hospital	university hospital	No	7	2	Often	Often	Always	Often	Rarely	Never	Often	Sometimes	Never	Never	Never	Never	Never	Sometimes	Sometimes	Sometimes	Rarely	Rarely	Never	Sometimes	Sometimes	Sometimes	Rarely	5	Social Support	Yes	Yes	Yes	No	No	No	No	11-15 days	No	Yes	5	Workload Administrative Tasks	1	0
319	29	Female	single	Obstetrics and gynaecology	Hama	Public hospital	university hospital	No	2	5	Sometimes	Sometimes	Often	Sometimes	Sometimes	Sometimes	Rarely	Sometimes	Rarely	Rarely	Never	Never	Never	Never	Never	Never	Never	Never	Never	Never	Never	Never	Never	7	Recreation	No	No	Yes	Yes	No	No	No	0-5 days	No	Yes	8	Administrative Tasks	0	0
320	27	Female	single	Obstetrics and gynaecology	Latakia	Public hospital	university hospital	No	5	3	Always	Often	Often	Sometimes	Often	Sometimes	Often	Always	Sometimes	Sometimes	Rarely	Never	Rarely	Sometimes	Rarely	Rarely	Rarely	Rarely	Sometimes	Sometimes	Often	Often	Sometimes	5	Social Support	Yes	Yes	Yes	Yes	Yes	No	Yes	11-15 days	Yes	Yes	6	Work Environment	0	0
321	30	Female	single	Obstetrics and gynaecology	Aleppo	Public hospital	university hospital	No	2	5	Rarely	Sometimes	Often	Often	Rarely	Sometimes	Often	Often	Rarely	Sometimes	Never	Never	Never	Rarely	Rarely	Never	Rarely	Rarely	Never	Rarely	Rarely	Never	Never	6	Social Support	No	No	No	Yes	No	No	No	More than 15 days	Yes	Yes	7	Work Environment	0	0
322	28	Female	single	Obstetrics and gynaecology	Latakia	Public hospital	university hospital	No	6	3	Sometimes	Sometimes	Sometimes	Rarely	Sometimes	Never	Rarely	Sometimes	Never	Never	Never	Never	Never	Never	Never	Never	Never	Never	Never	Never	Never	Never	Sometimes	5	Social Support	No	Yes	Yes	Yes	No	No	Yes	6-10 days	Yes	No	6	Work Environment	0	0
323	26	Male	single	Obstetrics and gynaecology	Hama	Public hospital	university hospital	No	7	2	Sometimes	Sometimes	Sometimes	Sometimes	Sometimes	Sometimes	Sometimes	Sometimes	Sometimes	Sometimes	Sometimes	Sometimes	Rarely	Rarely	Sometimes	Sometimes	Rarely	Rarely	Sometimes	Sometimes	Often	Sometimes	Often	7	Recreation	No	No	Yes	Yes	No	No	Yes	More than 15 days	No	Yes	6	Administrative Tasks	0	0
324	26	Female	single	Obstetrics and gynaecology	Latakia	Public hospital	university hospital	No	7	2	Often	Sometimes	Often	Sometimes	Sometimes	Sometimes	Sometimes	Often	Often	Sometimes	Never	Rarely	Never	Sometimes	Often	Sometimes	Sometimes	Rarely	Rarely	Rarely	Sometimes	Sometimes	Sometimes	5	Social Support	No	No	Yes	No	Yes	No	No	0-5 days	No	No	4	Workload Work Environment	1	0
325	26	Female	single	Anatomic Pathology	Latakia	Public hospital	university hospital	No	0	3	Sometimes	Often	Sometimes	Sometimes	Never	Never	Sometimes	Sometimes	Rarely	Never	Never	Never	Never	Rarely	Rarely	Never	Never	Never	Rarely	Rarely	Sometimes	Never	Rarely	7	Recreation	No	No	Yes	No	No	No	No	More than 15 days	No	Yes	7	Administrative Tasks Other	0	0
326	25	Female	single	pedicatrics	Latakia	Public hospital	university hospital	No	9	2	Always	Often	Always	Always	Sometimes	Sometimes	Sometimes	Always	Often	Sometimes	Rarely	Never	Rarely	Often	Often	Sometimes	Always	Often	Rarely	Sometimes	Often	Often	Rarely	5	Recreation	No	Yes	Yes	No	Yes	No	No	More than 15 days	No	Yes	10	Workload Patient Care Administrative Tasks Work Environment Lack of Support	1	1
327	27	Female	single	pedicatrics	Latakia	Public hospital	university hospital	No	8	2	Often	Often	Often	Often	Often	Often	Often	Often	Often	Often	Often	Often	Often	Often	Often	Sometimes	Sometimes	Sometimes	Sometimes	Sometimes	Often	Often	Sometimes	4	Social Support	Yes	Yes	Yes	No	Yes	No	No	11-15 days	No	Yes	3	Workload Administrative Tasks Work Environment Lack of Support	1	0
328	27	Female	single	Psychiatry	Hama	Public hospital	university hospital	No	7	3	Sometimes	Sometimes	Sometimes	Sometimes	Sometimes	Sometimes	Sometimes	Sometimes	Sometimes	Sometimes	Never	Never	Never	Sometimes	Sometimes	Sometimes	Sometimes	Sometimes	Sometimes	Never	Always	Never	Never	7	Recreation	No	No	Yes	Yes	No	No	Yes	0-5 days	Yes	Yes	9	Other	0	0
329	27	Female	single	pedicatrics	Latakia	Public hospital	university hospital	No	6	4	Sometimes	Sometimes	Sometimes	Often	Often	Rarely	Sometimes	Rarely	Sometimes	Rarely	Rarely	Never	Never	Rarely	Rarely	Rarely	Rarely	Rarely	Rarely	Sometimes	Sometimes	Rarely	Sometimes	4	Social Support	No	No	Yes	Yes	Yes	No	No	6-10 days	No	Yes	8	Administrative Tasks Work Environment	0	0
330	27	Male	single	Ophthalmolog	Latakia	Public hospital	university hospital	No	5	2	Often	Often	Always	Often	Often	Rarely	Often	Always	Sometimes	Sometimes	Sometimes	Sometimes	Sometimes	Rarely	Sometimes	Rarely	Sometimes	Sometimes	Rarely	Rarely	Sometimes	Sometimes	Sometimes	5	Other	Yes	Yes	Yes	No	Yes	No	No	11-15 days	No	Yes	5	Workload Patient Care Administrative Tasks Work Environment Lack of Support	1	1
331	27	Male	single	Endocrinology	Latakia	Public hospital	university hospital	No	8	3	Sometimes	Often	Sometimes	Sometimes	Rarely	Rarely	Rarely	Rarely	Rarely	Rarely	Rarely	Never	Rarely	Rarely	Rarely	Rarely	Rarely	Never	Sometimes	Sometimes	Sometimes	Sometimes	Rarely	7	Other	No	No	Yes	Yes	No	No	Yes	0-5 days	Yes	No	7	Workload Administrative Tasks Lack of Support Other	1	0
332	25	Male	single	Obstetrics and gynaecology	Latakia	Public hospital	university hospital	No	6	2	Sometimes	Often	Sometimes	Often	Often	Sometimes	Rarely	Often	Rarely	Sometimes	Never	Never	Never	Rarely	Rarely	Rarely	Rarely	Rarely	Sometimes	Sometimes	Rarely	Rarely	Rarely	8	Exercise	No	No	Yes	No	No	No	No	6-10 days	No	Yes	7	Workload Lack of Support	1	0
333	27	Female	single	Obstetrics and gynaecology	Latakia	Public hospital	university hospital	No	5	3	Rarely	Sometimes	Often	Always	Sometimes	Rarely	Rarely	Sometimes	Rarely	Rarely	Never	Never	Never	Rarely	Rarely	Never	Never	Never	Rarely	Rarely	Rarely	Sometimes	Never	7	Social Support	No	No	Yes	Yes	No	No	Yes	0-5 days	No	No	7	Administrative Tasks Other	0	0
334	28	Male	single	pediatric surgery	Al-Hasakah	Public hospital	university hospital	No	10	3	Always	Always	Always	Always	Always	Sometimes	Always	Always	Always	Sometimes	Sometimes	Sometimes	Sometimes	Rarely	Rarely	Never	Rarely	Rarely	Sometimes	Sometimes	Rarely	Rarely	Sometimes	3	Other	Yes	No	Yes	No	Yes	No	No	More than 15 days	No	Yes	2	Workload Patient Care Administrative Tasks Work Environment Lack of Support Other	1	1
335	28	Female	single	Obstetrics and gynaecology	Sweida	Public hospital	university hospital	No	2	5	Often	Always	Always	Always	Often	Often	Often	Often	Sometimes	Sometimes	Always	Never	Never	Rarely	Rarely	Never	Never	Never	Rarely	Rarely	Rarely	Rarely	Rarely	5	Social Support	No	No	No	Yes	Yes	No	No	11-15 days	Yes	No	4	Work Environment	0	0
336	26	Female	single	pedicatrics	Latakia	Public hospital	university hospital	No	9	2	Always	Always	Always	Always	Always	Always	Always	Always	Always	Always	Always	Rarely	Sometimes	Often	Always	Rarely	Always	Sometimes	Sometimes	Sometimes	Always	Always	Always	1	Other	Yes	No	Yes	No	Yes	No	No	0-5 days	No	Yes	1	Workload Patient Care Administrative Tasks Work Environment Lack of Support	1	1
337	28	Male	single	Vascular Surgery	Tartus	Public hospital	university hospital	No	10	3	Sometimes	Often	Sometimes	Often	Sometimes	Never	Never	Sometimes	Never	Always	Never	Never	Never	Never	Never	Never	Never	Never	Never	Never	Sometimes	Never	Never	8	Social Support	No	No	Yes	No	No	No	No	0-5 days	No	Yes	10	Lack of Support	0	0
338	28	Male	single	Cardiology	Tartus	Public hospital	university hospital	No	10	3	Often	Always	Often	Always	Often	Often	Sometimes	Often	Often	Never	Often	Never	Never	Rarely	Rarely	Never	Never	Rarely	Never	Never	Never	Never	Never	3	Recreation	No	No	Yes	Yes	No	No	No	11-15 days	No	Yes	7	Workload Patient Care Administrative Tasks Work Environment Lack of Support	1	1
339	25	Female	single	pedicatrics	Latakia	Public hospital	university hospital	No	10	2	Rarely	Always	Always	Always	Always	Never	Often	Often	Sometimes	Sometimes	Rarely	Never	Never	Never	Never	Never	Never	Never	Sometimes	Never	Sometimes	Sometimes	Sometimes	7	Social Support	No	No	Yes	No	Yes	No	No	0-5 days	Yes	Yes	7	Workload Administrative Tasks Work Environment Other	1	0
340	25	Female	single	Obstetrics and gynaecology	Latakia	Public hospital	university hospital	No	6	2	Never	Sometimes	Rarely	Sometimes	Never	Never	Rarely	Never	Never	Sometimes	Never	Never	Never	Never	Never	Never	Never	Never	Never	Never	Never	Never	Never	8	Recreation	No	No	No	Yes	No	No	No	0-5 days	No	No	8	Workload Administrative Tasks	1	0
341	28	Female	married	Obstetrics and gynaecology	Latakia	Public hospital	university hospital	No	2	5	Rarely	Sometimes	Rarely	Sometimes	Rarely	Rarely	Sometimes	Rarely	Rarely	Sometimes	Never	Never	Never	Sometimes	Sometimes	Rarely	Rarely	Sometimes	Rarely	Rarely	Rarely	Rarely	Rarely	5	Social Support	No	No	Yes	Yes	No	No	Yes	11-15 days	No	Yes	5	Work Environment	0	0
342	25	Female	single	Neurology	Latakia	Public hospital	university hospital	No	12	2	Sometimes	Sometimes	Often	Often	Always	Sometimes	Often	Often	Sometimes	Sometimes	Sometimes	Sometimes	Rarely	Sometimes	Sometimes	Rarely	Often	Rarely	Rarely	Sometimes	Often	Sometimes	Rarely	5	Recreation	No	Yes	Yes	Yes	No	No	No	0-5 days	No	Yes	5	Workload Administrative Tasks	1	0
343	28	Female	single	Obstetrics and gynaecology	Latakia	Public hospital	university hospital	No	5	3	Often	Often	Often	Sometimes	Sometimes	Sometimes	Sometimes	Often	Sometimes	Sometimes	Sometimes	Rarely	Never	Sometimes	Rarely	Rarely	Sometimes	Sometimes	Rarely	Rarely	Sometimes	Sometimes	Sometimes	5	Exercise	No	Yes	Yes	Yes	No	No	No	11-15 days	No	Yes	5	Work Environment	0	0
344	28	Female	single	Vascular Surgery	Idlib	Public hospital	university hospital	No	9	2	Always	Often	Always	Often	Always	Rarely	Often	Always	Rarely	Always	Sometimes	Never	Always	Sometimes	Always	Rarely	Always	Always	Sometimes	Often	Rarely	Often	Sometimes	7	Other	No	No	Yes	No	Yes	No	No	6-10 days	No	Yes	3	Workload Administrative Tasks Work Environment Lack of Support	1	0
345	27	Female	married	genral surgery	Idlib	Public hospital	university hospital	No	10	2	Often	Sometimes	Sometimes	Often	Rarely	Rarely	Sometimes	Sometimes	Never	Rarely	Never	Never	Sometimes	Rarely	Rarely	Never	Rarely	Never	Rarely	Rarely	Often	Rarely	Sometimes	7	Social Support	No	No	Yes	No	Yes	No	No	11-15 days	Yes	No	8	Work Environment	0	0
346	26	Female	single	genral surgery	Idlib	Public hospital	university hospital	Yes	15	2	Often	Often	Always	Always	Always	Rarely	Often	Always	Sometimes	Always	Sometimes	Often	Sometimes	Sometimes	Always	Rarely	Rarely	Never	Sometimes	Sometimes	Always	Rarely	Often	5	Other	Yes	No	Yes	No	Yes	Yes	No	11-15 days	No	Yes	5	Workload Lack of Support Other	1	0
347	25	Female	married and having kids	genral surgery	Idlib	Public hospital	university hospital	No	10	2	Often	Often	Always	Always	Sometimes	Sometimes	Rarely	Always	Rarely	Rarely	Rarely	Rarely	Sometimes	Sometimes	Sometimes	Rarely	Often	Rarely	Sometimes	Rarely	Often	Sometimes	Rarely	4	Social Support	Yes	Yes	Yes	Yes	No	No	No	11-15 days	Yes	No	6	Workload Work Environment Lack of Support	1	0
348	26	Male	married and having kids	Vascular Surgery	Idlib	Public hospital	university hospital	No	10	2	Often	Always	Often	Always	Always	Sometimes	Often	Often	Always	Sometimes	Always	Rarely	Sometimes	Sometimes	Sometimes	Rarely	Rarely	Sometimes	Never	Never	Rarely	Often	Rarely	5	Other	Yes	No	Yes	No	Yes	No	No	11-15 days	No	No	1	Workload Administrative Tasks Work Environment Other	1	0
349	28	Male	married	Anatomic Pathology	Idlib	Public hospital	university hospital	No	0	4	Always	Always	Always	Always	Sometimes	Sometimes	Often	Always	Sometimes	Never	Never	Never	Never	Never	Never	Never	Never	Never	Never	Never	Always	Always	Sometimes	3	Exercise	No	No	Yes	No	Yes	No	No	11-15 days	Yes	No	5	Workload Patient Care Administrative Tasks Work Environment	1	1
350	35	Male	married and having kids	pedicatrics	Idlib	Public hospital	university hospital	Yes	20	4	Always	Always	Sometimes	Sometimes	Never	Sometimes	Sometimes	Sometimes	Always	Often	Often	Sometimes	Sometimes	Sometimes	Sometimes	Sometimes	Sometimes	Sometimes	Sometimes	Sometimes	Sometimes	Sometimes	Sometimes	6	Other	Yes	No	Yes	No	Yes	No	No	11-15 days	Yes	Yes	2	Other	0	0
351	31	Male	married	Gastroenterology	Idlib	Public hospital	university hospital	No	6	4	Sometimes	Sometimes	Often	Often	Sometimes	Often	Sometimes	Sometimes	Often	Sometimes	Never	Rarely	Sometimes	Sometimes	Sometimes	Rarely	Sometimes	Sometimes	Sometimes	Often	Often	Sometimes	Sometimes	7	Recreation	No	No	Yes	No	No	No	No	11-15 days	Yes	No	6	Workload Work Environment Lack of Support	1	0
352	29	Male	married and having kids	Urogynecologist	Idlib	Public hospital	university hospital	No	10	4	Sometimes	Sometimes	Often	Often	Often	Sometimes	Rarely	Sometimes	Rarely	Rarely	Rarely	Rarely	Rarely	Rarely	Rarely	Rarely	Sometimes	Rarely	Rarely	Rarely	Sometimes	Rarely	Sometimes	7	Other	No	No	Yes	No	No	No	No	0-5 days	No	No	7	Workload Work Environment Lack of Support	1	0
353	27	Male	married and having kids	internal medicine	Idlib	Public hospital	university hospital	No	8	3	Often	Often	Often	Often	Sometimes	Always	Often	Often	Sometimes	Sometimes	Often	Rarely	Rarely	Rarely	Rarely	Rarely	Rarely	Rarely	Rarely	Rarely	Sometimes	Sometimes	Sometimes	7	Other	No	No	Yes	Yes	No	No	No	6-10 days	No	Yes	7	Workload Administrative Tasks	1	0
354	25	Female	single	internal medicine	Idlib	Public hospital	university hospital	No	8	3	Often	Often	Often	Often	Often	Sometimes	Often	Often	Often	Sometimes	Sometimes	Never	Sometimes	Sometimes	Sometimes	Sometimes	Sometimes	Sometimes	Rarely	Sometimes	Rarely	Sometimes	Rarely	6	Other	Yes	Yes	Yes	No	No	No	No	11-15 days	No	Yes	7	Workload Patient Care Administrative Tasks Work Environment	1	1
355	28	Male	married and having kids	genral surgery	Idlib	Public hospital	university hospital	No	5	4	Often	Often	Always	Often	Often	Sometimes	Always	Often	Sometimes	Sometimes	Often	Sometimes	Often	Sometimes	Sometimes	Sometimes	Sometimes	Sometimes	Rarely	Sometimes	Often	Often	Sometimes	4	Recreation	No	No	Yes	Yes	Yes	No	No	11-15 days	Yes	Yes	4	Workload Patient Care Work Environment	1	1
356	26	Female	single	Anaesthesia and Intensive care	Idlib	Public hospital	university hospital	No	9	3	Always	Always	Always	Always	Always	Often	Always	Always	Always	Always	Often	Always	Always	Always	Always	Never	Rarely	Sometimes	Never	Rarely	Rarely	Often	Never	6	Other	Yes	No	No	No	Yes	No	No	6-10 days	No	Yes	6	Workload	1	0
357	27	Female	married and having kids	Anatomic Pathology	Idlib	Public hospital	university hospital	No	0	3	Sometimes	Sometimes	Always	Rarely	Sometimes	Sometimes	Rarely	Rarely	Sometimes	Sometimes	Never	Never	Never	Never	Never	Never	Sometimes	Never	Never	Never	Never	Never	Never	9	Social Support	No	Yes	Yes	Yes	No	No	No	11-15 days	Yes	No	8	Workload	1	0
358	26	Female	single	Anatomic Pathology	Idlib	Public hospital	university hospital	No	0	3	Often	Sometimes	Always	Always	Always	Always	Often	Always	Often	Often	Often	Often	Always	Sometimes	Sometimes	Sometimes	Often	Often	Often	Often	Sometimes	Always	Sometimes	3	Recreation	Yes	No	Yes	No	Yes	Yes	No	6-10 days	No	No	2	Workload Work Environment Lack of Support Other	1	0
359	26	Male	single	internal medicine	Idlib	Public hospital	university hospital	No	10	2	Always	Always	Always	Always	Always	Always	Always	Always	Always	Rarely	Sometimes	Never	Never	Sometimes	Rarely	Rarely	Sometimes	Rarely	Rarely	Rarely	Sometimes	Rarely	Rarely	1	Other	Yes	Yes	No	Yes	No	No	No	6-10 days	Yes	No	1	Workload Administrative Tasks Work Environment	1	0
360	25	Female	single	pedicatrics	Idlib	Public hospital	university hospital	No	10	2	Always	Often	Always	Always	Often	Often	Always	Always	Always	Sometimes	Sometimes	Rarely	Often	Sometimes	Often	Never	Sometimes	Sometimes	Sometimes	Often	Always	Always	Often	2	Social Support	Yes	Yes	Yes	Yes	Yes	No	No	6-10 days	No	Yes	7	Workload Administrative Tasks Work Environment Lack of Support Other	1	0
361	27	Male	married and having kids	ENT	Idlib	Public hospital	university hospital	Yes	10	4	Always	Often	Often	Often	Sometimes	Sometimes	Sometimes	Often	Sometimes	Often	Often	Sometimes	Sometimes	Sometimes	Often	Sometimes	Always	Often	Sometimes	Sometimes	Sometimes	Often	Often	6	Recreation	Yes	Yes	Yes	Yes	Yes	Yes	Yes	More than 15 days	No	Yes	6	Patient Care Lack of Support	0	1
362	25	Female	single	ENT	Idlib	Public hospital	university hospital	No	8	2	Often	Always	Often	Always	Sometimes	Sometimes	Always	Always	Sometimes	Sometimes	Rarely	Never	Never	Sometimes	Sometimes	Never	Sometimes	Rarely	Rarely	Rarely	Always	Rarely	Sometimes	6	Other	No	No	Yes	No	Yes	No	No	6-10 days	Yes	No	8	Workload	1	0
363	27	Female	single	Hematology	Aleppo	Public hospital	health hospital	Yes	5	3	Always	Often	Sometimes	Always	Always	Always	Always	Always	Always	Sometimes	Rarely	Rarely	Sometimes	Rarely	Sometimes	Rarely	Sometimes	Sometimes	Often	Sometimes	Often	Rarely	Sometimes	5	Social Support	Yes	No	Yes	No	No	No	No	6-10 days	Yes	No	5	Workload Administrative Tasks Work Environment Lack of Support	1	0
364	25	Male	single	Neurology	Aleppo	Public hospital	health hospital	Yes	10	2	Always	Always	Always	Always	Sometimes	Sometimes	Often	Always	Always	Always	Always	Often	Often	Often	Always	Sometimes	Often	Always	Often	Sometimes	Always	Often	Often	3	Exercise	Yes	Yes	Yes	No	Yes	No	No	0-5 days	No	Yes	1	Workload Patient Care Administrative Tasks Work Environment Lack of Support	1	1
365	29	Female	single	Gastroenterology	Aleppo	Public hospital	health hospital	Yes	0	5	Sometimes	Often	Often	Often	Rarely	Rarely	Rarely	Sometimes	Rarely	Rarely	Never	Never	Never	Rarely	Rarely	Never	Rarely	Rarely	Never	Never	Sometimes	Rarely	Rarely	5	Recreation	No	No	Yes	No	No	No	Yes	0-5 days	No	Yes	5	Other	0	0
366	28	Female	married and having kids	Endocrinology	Latakia	Public hospital	health hospital	No	6	3	Often	Often	Always	Always	Always	Sometimes	Sometimes	Always	Often	Often	Sometimes	Never	Never	Sometimes	Rarely	Rarely	Rarely	Sometimes	Rarely	Sometimes	Always	Sometimes	Sometimes	4	Social Support	Yes	Yes	Yes	Yes	Yes	No	Yes	More than 15 days	No	No	3	Workload Administrative Tasks Work Environment Other	1	0
367	27	Female	single	Neurology	Aleppo	Public hospital	health hospital	No	5	3	Sometimes	Often	Always	Always	Sometimes	Sometimes	Always	Always	Always	Rarely	Always	Rarely	Sometimes	Sometimes	Sometimes	Rarely	Sometimes	Sometimes	Rarely	Rarely	Often	Often	Sometimes	3	Recreation	No	Yes	Yes	Yes	Yes	No	Yes	0-5 days	No	No	5	Workload Patient Care Administrative Tasks Work Environment	1	1
368	27	Female	married	Endocrinology	Aleppo	Public hospital	health hospital	No	7	3	Often	Often	Always	Always	Often	Always	Often	Always	Often	Sometimes	Often	Sometimes	Often	Often	Often	Sometimes	Sometimes	Never	Sometimes	Often	Often	Often	Often	2	Social Support	Yes	No	Yes	Yes	No	No	Yes	More than 15 days	No	Yes	3	Patient Care Work Environment	0	1
369	25	Male	single	pedicatrics	Aleppo	Public hospital	university hospital	No	10	1	Often	Rarely	Often	Always	Often	Often	Often	Always	Rarely	Sometimes	Rarely	Rarely	Rarely	Sometimes	Sometimes	Rarely	Rarely	Rarely	Never	Never	Rarely	Rarely	Never	5	Social Support	No	No	Yes	Yes	No	No	No	11-15 days	No	No	3	Workload Work Environment Other	1	0
370	25	Female	single	ENT	Aleppo	Public hospital	health hospital	No	8	1	Sometimes	Sometimes	Sometimes	Sometimes	Sometimes	Rarely	Sometimes	Sometimes	Sometimes	Often	Rarely	Rarely	Rarely	Rarely	Rarely	Rarely	Rarely	Rarely	Rarely	Rarely	Sometimes	Rarely	Rarely	5	Recreation	No	No	Yes	No	No	No	No	0-5 days	No	Yes	5	Lack of Support	0	0
371	26	Female	single	internal medicine	Aleppo	Public hospital	university hospital	No	15	1	Always	Always	Always	Always	Always	Always	Always	Always	Often	Always	Often	Sometimes	Often	Sometimes	Sometimes	Rarely	Sometimes	Sometimes	Sometimes	Sometimes	Sometimes	Sometimes	Rarely	1	Other	No	No	Yes	No	No	No	No	0-5 days	No	Yes	8	Workload Patient Care Lack of Support	1	1
372	26	Female	married and having kids	nephrologist	Aleppo	Public hospital	health hospital	No	4	3	Sometimes	Sometimes	Sometimes	Sometimes	Often	Always	Always	Sometimes	Sometimes	Sometimes	Rarely	Rarely	Rarely	Sometimes	Sometimes	Sometimes	Sometimes	Sometimes	Sometimes	Sometimes	Rarely	Rarely	Rarely	6	Social Support	No	No	Yes	Yes	No	No	Yes	11-15 days	No	No	6	Work Environment	0	0
373	26	Female	single	Pulmonology	Aleppo	Public hospital	health hospital	Yes	8	2	Always	Often	Sometimes	Always	Always	Often	Always	Often	Sometimes	Always	Always	Sometimes	Sometimes	Always	Sometimes	Often	Always	Often	Sometimes	Often	Often	Always	Always	3	Social Support	Yes	Yes	Yes	No	Yes	No	No	0-5 days	No	No	2	Workload Patient Care Administrative Tasks Work Environment Lack of Support	1	1
374	27	Female	married and having kids	internal medicine	Aleppo	Public hospital	university hospital	No	10	2	Often	Often	Always	Always	Often	Often	Always	Always	Often	Always	Sometimes	Sometimes	Often	Always	Often	Rarely	Sometimes	Sometimes	Rarely	Always	Often	Often	Often	5	Other	No	Yes	Yes	No	Yes	No	No	11-15 days	No	Yes	7	Workload Administrative Tasks Work Environment Other	1	0
375	28	Female	single	pedicatrics	Aleppo	Public hospital	health hospital	No	8	3	Always	Sometimes	Always	Always	Always	Sometimes	Always	Always	Sometimes	Sometimes	Always	Rarely	Sometimes	Sometimes	Sometimes	Never	Rarely	Rarely	Rarely	Sometimes	Often	Often	Sometimes	2	Other	Yes	No	Yes	No	No	No	No	11-15 days	No	Yes	2	Workload Patient Care Work Environment Lack of Support	1	1
376	27	Female	single	pedicatrics	Aleppo	Public hospital	health hospital	No	8	3	Always	Often	Always	Always	Always	Always	Always	Often	Often	Sometimes	Sometimes	Sometimes	Sometimes	Often	Often	Sometimes	Sometimes	Sometimes	Rarely	Sometimes	Often	Rarely	Rarely	5	Other	No	No	Yes	No	Yes	No	No	11-15 days	No	No	5	Workload Patient Care Administrative Tasks Work Environment Lack of Support Other	1	1
377	26	Female	single	pedicatrics	Hama	Public hospital	health hospital	No	11	3	Often	Sometimes	Sometimes	Often	Often	Often	Often	Often	Sometimes	Sometimes	Often	Often	Sometimes	Sometimes	Sometimes	Sometimes	Sometimes	Sometimes	Rarely	Sometimes	Sometimes	Sometimes	Sometimes	3	Recreation	Yes	Yes	Yes	No	No	No	No	11-15 days	No	Yes	3	Other	0	0
378	26	Female	single	pedicatrics	Aleppo	Public hospital	health hospital	No	11	2	Often	Often	Always	Always	Often	Often	Always	Always	Sometimes	Sometimes	Sometimes	Rarely	Rarely	Rarely	Sometimes	Rarely	Rarely	Rarely	Sometimes	Rarely	Sometimes	Rarely	Often	6	Recreation	Yes	Yes	Yes	No	Yes	No	No	More than 15 days	No	Yes	7	Workload Patient Care Administrative Tasks Work Environment Lack of Support Other	1	1
379	29	Female	married	pedicatrics	Aleppo	Public hospital	university hospital	No	4	4	Sometimes	Sometimes	Often	Often	Often	Sometimes	Often	Often	Often	Sometimes	Never	Never	Never	Sometimes	Sometimes	Rarely	Rarely	Sometimes	Sometimes	Sometimes	Sometimes	Sometimes	Sometimes	7	Other	No	No	Yes	Yes	No	No	No	More than 15 days	No	No	5	Patient Care	0	1
380	28	Female	single	Obstetrics and gynaecology	Rif Dimashq (Rural Damascus)	Public hospital	health hospital	No	13	2	Always	Always	Always	Always	Always	Always	Always	Always	Always	Always	Always	Always	Never	Sometimes	Always	Sometimes	Always	Never	Never	Always	Always	Always	Always	0	Other	Yes	No	Yes	No	Yes	No	No	0-5 days	No	Yes	0	Work Environment	0	0
381	27	Female	married and having kids	internal medicine	Aleppo	Public hospital	health hospital	Yes	2	3	Sometimes	Sometimes	Often	Often	Rarely	Never	Rarely	Sometimes	Sometimes	Never	Rarely	Rarely	Never	Sometimes	Sometimes	Rarely	Rarely	Sometimes	Rarely	Rarely	Always	Always	Often	7	Social Support	No	No	Yes	Yes	No	No	Yes	6-10 days	No	No	8	Patient Care	0	1
382	25	Female	single	Gastroenterology	Aleppo	Public hospital	health hospital	Yes	8	2	Often	Often	Always	Always	Always	Often	Always	Always	Always	Often	Often	Always	Always	Always	Always	Always	Always	Always	Sometimes	Always	Always	Often	Often	0	Other	Yes	Yes	Yes	No	Yes	No	No	11-15 days	No	Yes	0	Workload Administrative Tasks Work Environment Lack of Support	1	0
383	26	Female	single	Hematology	Aleppo	Public hospital	health hospital	No	0	3	Sometimes	Sometimes	Sometimes	Often	Sometimes	Rarely	Often	Sometimes	Rarely	Rarely	Rarely	Rarely	Sometimes	Rarely	Rarely	Sometimes	Sometimes	Rarely	Sometimes	Rarely	Sometimes	Rarely	Sometimes	7	Recreation	No	No	Yes	No	Yes	No	No	6-10 days	Yes	No	7	Workload Administrative Tasks Work Environment Lack of Support	1	0
384	29	Female	married and having kids	internal medicine	Aleppo	Public hospital	health hospital	No	4	3	Sometimes	Sometimes	Rarely	Rarely	Often	Sometimes	Always	Often	Sometimes	Rarely	Sometimes	Sometimes	Sometimes	Sometimes	Sometimes	Sometimes	Rarely	Rarely	Always	Rarely	Rarely	Sometimes	Rarely	4	Recreation	No	No	Yes	Yes	No	No	No	More than 15 days	No	No	8	Workload	1	0
385	26	Female	single	Pulmonology	Aleppo	Public hospital	health hospital	No	5	1	Often	Always	Sometimes	Often	Sometimes	Always	Always	Often	Sometimes	Sometimes	Rarely	Rarely	Often	Sometimes	Sometimes	Sometimes	Sometimes	Sometimes	Often	Often	Always	Often	Always	7	Other	Yes	No	Yes	No	Yes	Yes	No	0-5 days	Yes	No	7	Work Environment	0	0
386	29	Female	single	Cardiology	Aleppo	Public hospital	health hospital	Yes	7	3	Often	Sometimes	Always	Always	Often	Rarely	Sometimes	Always	Sometimes	Sometimes	Sometimes	Never	Rarely	Sometimes	Rarely	Never	Sometimes	Rarely	Often	Often	Always	Often	Often	4	Recreation	No	Yes	Yes	No	Yes	No	No	11-15 days	No	No	4	Workload Administrative Tasks Work Environment	1	0
387	27	Female	single	Cardiology	Aleppo	Public hospital	health hospital	No	11	3	Sometimes	Sometimes	Often	Often	Sometimes	Sometimes	Sometimes	Often	Rarely	Rarely	Rarely	Rarely	Sometimes	Rarely	Rarely	Rarely	Rarely	Rarely	Never	Never	Rarely	Rarely	Rarely	7	Social Support	No	No	Yes	Yes	No	No	No	6-10 days	No	No	7	Workload Administrative Tasks Lack of Support	1	0
388	28	Female	married	Endocrinology	Aleppo	Public hospital	health hospital	No	1	4	Sometimes	Rarely	Often	Often	Rarely	Rarely	Often	Often	Sometimes	Sometimes	Rarely	Rarely	Often	Rarely	Rarely	Rarely	Rarely	Rarely	Sometimes	Rarely	Sometimes	Sometimes	Rarely	5	Social Support	No	No	Yes	No	Yes	No	Yes	6-10 days	No	Yes	6	Workload Patient Care Work Environment	1	1
389	25	Female	single	Cardiology	Aleppo	Public hospital	health hospital	No	10	2	Always	Often	Always	Always	Always	Always	Always	Always	Always	Often	Rarely	Never	Sometimes	Often	Often	Sometimes	Always	Sometimes	Often	Always	Always	Often	Often	3	Other	Yes	Yes	Yes	No	No	No	No	11-15 days	No	Yes	0	Work Environment	0	0
390	28	Female	married	Pulmonology	Aleppo	Public hospital	health hospital	Yes	10	3	Often	Always	Rarely	Always	Sometimes	Rarely	Often	Always	Sometimes	Sometimes	Rarely	Rarely	Rarely	Sometimes	Sometimes	Rarely	Rarely	Rarely	Rarely	Rarely	Sometimes	Often	Sometimes	3	Recreation	No	No	Yes	No	Yes	No	No	6-10 days	No	Yes	5	Workload Work Environment	1	0
391	27	Female	single	Gastroenterology	Aleppo	Public hospital	health hospital	No	7	3	Often	Sometimes	Often	Sometimes	Sometimes	Rarely	Sometimes	Often	Sometimes	Sometimes	Never	Never	Sometimes	Rarely	Rarely	Rarely	Rarely	Rarely	Never	Rarely	Rarely	Sometimes	Never	8	Other	No	No	Yes	Yes	No	No	Yes	6-10 days	No	No	8	Workload Patient Care	1	1
392	29	Female	married and having kids	Gastroenterology	Aleppo	Public hospital	health hospital	No	0	4	Often	Sometimes	Often	Often	Often	Sometimes	Sometimes	Often	Sometimes	Often	Sometimes	Sometimes	Sometimes	Sometimes	Sometimes	Rarely	Rarely	Sometimes	Sometimes	Sometimes	Often	Sometimes	Sometimes	5	Social Support	No	No	Yes	Yes	No	No	No	6-10 days	No	Yes	6	Work Environment	0	0
393	25	Female	single	Pulmonology	Aleppo	Public hospital	health hospital	No	14	1	Often	Always	Always	Always	Always	Always	Always	Often	Often	Often	Sometimes	Sometimes	Sometimes	Sometimes	Sometimes	Sometimes	Often	Sometimes	Often	Often	Sometimes	Often	Often	3	Other	Yes	No	Yes	No	Yes	No	No	11-15 days	No	Yes	4	Workload Patient Care Administrative Tasks Work Environment Lack of Support	1	1
394	40	Male	divorced	Radiography	Idlib	Public hospital	health hospital	No	0	4	Often	Often	Often	Often	Often	Often	Always	Always	Often	Always	Often	Often	Sometimes	Often	Often	Often	Often	Often	Often	Often	Often	Often	Often	4	Other	No	No	Yes	No	Yes	No	Yes	11-15 days	No	Yes	4	Work Environment	0	0
395	30	Male	married and having kids	internal medicine	Idlib	Public hospital	health hospital	No	15	4	Always	Always	Always	Always	Always	Always	Always	Always	Always	Always	Always	Never	Always	Always	Always	Always	Always	Always	Always	Always	Always	Always	Always	1	Recreation	No	No	Yes	No	No	No	No	0-5 days	No	No	1	Workload Patient Care Administrative Tasks Work Environment Lack of Support	1	1
396	32	Male	married and having kids	Cardiology	Idlib	Public hospital	health hospital	No	10	1	Often	Often	Often	Often	Sometimes	Sometimes	Sometimes	Often	Sometimes	Sometimes	Never	Never	Rarely	Sometimes	Sometimes	Sometimes	Sometimes	Sometimes	Rarely	Rarely	Sometimes	Rarely	Rarely	4	Social Support	No	No	Yes	Yes	No	Yes	No	11-15 days	No	No	3	Administrative Tasks Work Environment	0	0
397	29	Male	married and having kids	neurosurgery	Hama	Public hospital	health hospital	No	13	4	Often	Often	Rarely	Sometimes	Rarely	Rarely	Sometimes	Sometimes	Rarely	Often	Never	Never	Rarely	Rarely	Rarely	Never	Rarely	Rarely	Never	Rarely	Rarely	Never	Never	8	Other	No	No	Yes	Yes	No	No	No	6-10 days	Yes	No	8	Workload Work Environment Lack of Support	1	0
398	25	Female	single	Psychiatry	Idlib	Public hospital	health hospital	No	9	2	Rarely	Rarely	Rarely	Rarely	Rarely	Rarely	Rarely	Rarely	Never	Never	Never	Never	Never	Rarely	Never	Never	Never	Never	Never	Never	Never	Never	Never	6	Social Support	No	No	No	Yes	No	No	Yes	6-10 days	Yes	No	7	Workload Administrative Tasks	1	0
399	26	Male	single	Orthopedics	Idlib	Public hospital	health hospital	No	14	2	Always	Always	Always	Always	Often	Always	Always	Always	Often	Sometimes	Rarely	Rarely	Often	Sometimes	Sometimes	Rarely	Sometimes	Sometimes	Sometimes	Sometimes	Sometimes	Rarely	Often	3	Exercise	Yes	No	Yes	No	No	No	No	0-5 days	Yes	Yes	5	Workload Patient Care Administrative Tasks Work Environment Lack of Support	1	1
400	25	Female	single	Psychiatry	Aleppo	Public hospital	health hospital	No	0	1	Always	Always	Always	Always	Always	Always	Always	Always	Always	Always	Always	Rarely	Never	Rarely	Never	Never	Never	Never	Always	Always	Always	Always	Always	0	Recreation	Yes	Yes	Yes	No	Yes	No	No	0-5 days	No	Yes	1	Work Environment Lack of Support	0	0
401	31	Male	married	Urogynecologist	Idlib	Public hospital	health hospital	No	13	4	Often	Often	Sometimes	Often	Sometimes	Rarely	Sometimes	Always	Often	Often	Always	Always	Often	Sometimes	Sometimes	Sometimes	Always	Rarely	Often	Sometimes	Always	Never	Always	5	Recreation	Yes	Yes	Yes	Yes	Yes	No	No	0-5 days	No	No	1	Other	0	0
402	27	Female	married and having kids	pedicatrics	Idlib	private hospital	health hospital	No	10	4	Always	Always	Always	Always	Always	Sometimes	Always	Always	Sometimes	Never	Rarely	Never	Never	Rarely	Rarely	Never	Never	Never	Sometimes	Sometimes	Sometimes	Sometimes	Sometimes	2	Other	No	No	Yes	No	No	Yes	No	11-15 days	No	No	5	Workload	1	0
403	29	Male	single	Neurology	Idlib	Public hospital	university hospital	Yes	20	4	Often	Sometimes	Sometimes	Often	Often	Rarely	Rarely	Often	Rarely	Always	Never	Never	Sometimes	Sometimes	Rarely	Sometimes	Often	Sometimes	Rarely	Sometimes	Often	Often	Often	8	Exercise	No	No	No	Yes	No	No	No	0-5 days	No	Yes	7	Workload Administrative Tasks Work Environment	1	0
404	27	Male	married	internal medicine	Idlib	Public hospital	university hospital	Yes	15	3	Sometimes	Sometimes	Sometimes	Often	Rarely	Rarely	Rarely	Often	Never	Never	Never	Never	Rarely	Rarely	Rarely	Rarely	Rarely	Rarely	Rarely	Rarely	Sometimes	Rarely	Sometimes	7	Social Support	No	Yes	No	No	Yes	No	No	0-5 days	No	Yes	5	Workload	1	0
405	33	Male	married and having kids	Orthopedics	Idlib	Public hospital	health hospital	Yes	20	1	Always	Always	Sometimes	Always	Sometimes	Always	Always	Always	Often	Often	Sometimes	Rarely	Sometimes	Often	Sometimes	Sometimes	Sometimes	Rarely	Sometimes	Sometimes	Often	Sometimes	Sometimes	5	Exercise	Yes	Yes	Yes	No	Yes	Yes	No	0-5 days	No	Yes	5	Workload Patient Care Work Environment Lack of Support	1	1
406	26	Male	married and having kids	internal medicine	Idlib	Public hospital	university hospital	No	10	1	Always	Always	Always	Always	Always	Always	Sometimes	Sometimes	Rarely	Sometimes	Rarely	Rarely	Always	Always	Often	Often	Always	Sometimes	Always	Never	Always	Often	Always	1	Social Support	No	Yes	Yes	No	Yes	No	No	11-15 days	No	No	8	Workload Administrative Tasks Lack of Support	1	0
407	26	Male	single	internal medicine	Idlib	Public hospital	university hospital	No	10	2	Often	Often	Always	Always	Sometimes	Rarely	Sometimes	Often	Rarely	Never	Never	Never	Rarely	Sometimes	Sometimes	Never	Rarely	Rarely	Rarely	Never	Sometimes	Sometimes	Rarely	6	Recreation	No	No	Yes	No	Yes	No	No	11-15 days	No	No	7	Workload Administrative Tasks Work Environment Lack of Support	1	0
408	29	Male	married	Anaesthesia and Intensive care	Idlib	Public hospital	health hospital	No	15	3	Sometimes	Often	Often	Sometimes	Sometimes	Always	Often	Always	Sometimes	Often	Sometimes	Sometimes	Rarely	Rarely	Sometimes	Rarely	Often	Sometimes	Sometimes	Often	Rarely	Sometimes	Always	5	Recreation	Yes	No	No	Yes	No	No	No	6-10 days	No	Yes	7	Workload Patient Care Lack of Support	1	1
409	25	Female	married	internal medicine	Idlib	Public hospital	university hospital	No	11	2	Often	Often	Always	Always	Always	Often	Often	Often	Often	Always	Sometimes	Sometimes	Rarely	Sometimes	Often	Sometimes	Always	Sometimes	Sometimes	Rarely	Rarely	Sometimes	Sometimes	5	Recreation	Yes	No	Yes	No	Yes	No	No	6-10 days	No	Yes	4	Workload Work Environment Lack of Support Other	1	0
410	37	Male	married and having kids	Family Medicine	Idlib	Public hospital	health hospital	Yes	9	1	Often	Sometimes	Sometimes	Often	Always	Often	Often	Often	Often	Often	Often	Often	Often	Often	Sometimes	Rarely	Sometimes	Sometimes	Sometimes	Sometimes	Often	Rarely	Sometimes	7	Other	No	No	No	Yes	Yes	Yes	No	11-15 days	No	No	5	Workload Patient Care Work Environment	1	1
411	25	Male	married and having kids	Ophthalmolog	Idlib	private hospital	health hospital	No	9	2	Often	Sometimes	Often	Often	Often	Often	Often	Often	Often	Often	Sometimes	Sometimes	Rarely	Sometimes	Sometimes	Often	Often	Sometimes	Often	Sometimes	Always	Often	Sometimes	7	Exercise	No	No	Yes	Yes	No	No	No	6-10 days	Yes	No	7	Workload Patient Care Other	1	1
412	29	Male	married	Anaesthesia and Intensive care	Idlib	Public hospital	health hospital	No	10	4	Always	Always	Often	Always	Often	Sometimes	Often	Often	Often	Sometimes	Rarely	Never	Rarely	Sometimes	Rarely	Rarely	Often	Rarely	Often	Sometimes	Often	Often	Often	6	Recreation	No	No	Yes	Yes	Yes	No	No	6-10 days	No	Yes	6	Workload	1	0
413	26	Male	single	internal medicine	Aleppo	Public hospital	health hospital	No	10	2	Sometimes	Sometimes	Often	Always	Sometimes	Always	Always	Often	Always	Always	Sometimes	Never	Sometimes	Sometimes	Often	Rarely	Always	Always	Sometimes	Sometimes	Always	Often	Sometimes	5	Other	No	Yes	Yes	No	No	No	Yes	11-15 days	Yes	Yes	8	Workload Administrative Tasks Lack of Support	1	0
414	30	Male	married and having kids	pedicatrics	Idlib	Public hospital	health hospital	No	11	4	Always	Always	Always	Always	Always	Often	Always	Always	Often	Often	Never	Never	Never	Sometimes	Sometimes	Never	Never	Never	Never	Never	Never	Never	Never	5	Recreation	No	No	Yes	No	No	No	No	11-15 days	No	No	5	Workload	1	0
415	29	Female	married	pedicatrics	Idlib	Public hospital	health hospital	No	14	3	Always	Often	Often	Often	Often	Sometimes	Often	Often	Sometimes	Sometimes	Sometimes	Rarely	Rarely	Sometimes	Sometimes	Rarely	Often	Rarely	Sometimes	Sometimes	Sometimes	Sometimes	Sometimes	4	Exercise	Yes	Yes	Yes	No	No	No	No	0-5 days	No	Yes	5	Workload Administrative Tasks Work Environment Lack of Support	1	0
416	27	Male	married	Orthopedics	Idlib	Public hospital	health hospital	No	12	2	Often	Often	Often	Often	Often	Often	Often	Often	Often	Often	Often	Often	Often	Often	Often	Often	Often	Often	Never	Often	Often	Often	Often	2	Recreation	Yes	No	Yes	Yes	No	No	No	11-15 days	No	Yes	2	Lack of Support	0	0
417	26	Female	married and having kids	pedicatrics	Idlib	Public hospital	health hospital	No	10	4	Always	Always	Always	Always	Always	Always	Always	Always	Always	Always	Often	Always	Often	Often	Often	Often	Always	Often	Always	Always	Often	Often	Always	3	Social Support	Yes	Yes	Yes	Yes	Yes	No	No	6-10 days	No	No	5	Workload Administrative Tasks Work Environment	1	0
418	27	Female	married and having kids	Family Medicine	Idlib	Public hospital	health hospital	Yes	0	1	Often	Sometimes	Sometimes	Rarely	Rarely	Sometimes	Rarely	Often	Rarely	Often	Sometimes	Sometimes	Sometimes	Rarely	Rarely	Rarely	Sometimes	Sometimes	Rarely	Rarely	Rarely	Sometimes	Rarely	5	Recreation	Yes	Yes	Yes	Yes	No	No	No	11-15 days	No	Yes	5	Work Environment Lack of Support	0	0
419	28	Male	married	Orthopedics	Idlib	Public hospital	health hospital	Yes	11	4	Sometimes	Always	Often	Always	Always	Often	Always	Always	Sometimes	Sometimes	Rarely	Sometimes	Sometimes	Often	Often	Sometimes	Sometimes	Often	Rarely	Rarely	Always	Sometimes	Sometimes	5	Social Support	No	No	Yes	No	No	No	No	0-5 days	No	No	2	Workload Patient Care Administrative Tasks Work Environment Lack of Support	1	1
420	28	Male	married and having kids	Orthopedics	Idlib	Public hospital	health hospital	Yes	16	4	Often	Often	Often	Sometimes	Sometimes	Sometimes	Rarely	Often	Sometimes	Rarely	Rarely	Rarely	Rarely	Sometimes	Sometimes	Rarely	Sometimes	Rarely	Rarely	Sometimes	Often	Sometimes	Often	7	Exercise	No	No	Yes	Yes	No	No	No	More than 15 days	Yes	Yes	8	Workload	1	0
421	27	Female	single	Ophthalmolog	Idlib	Public hospital	health hospital	Yes	8	4	Sometimes	Rarely	Rarely	Often	Rarely	Rarely	Sometimes	Often	Rarely	Rarely	Never	Never	Sometimes	Rarely	Rarely	Rarely	Rarely	Never	Rarely	Rarely	Rarely	Never	Never	9	Recreation	No	No	Yes	Yes	No	Yes	No	6-10 days	Yes	No	9	Workload Patient Care	1	1
422	26	Female	single	Psychiatry	Idlib	Public hospital	health hospital	No	9	2	Sometimes	Often	Sometimes	Often	Rarely	Sometimes	Often	Sometimes	Sometimes	Rarely	Never	Never	Never	Rarely	Sometimes	Never	Never	Rarely	Rarely	Sometimes	Sometimes	Never	Rarely	5	Other	No	Yes	Yes	Yes	No	No	No	0-5 days	Yes	Yes	8	Workload Patient Care	1	1
423	31	Male	married	internal medicine	Idlib	Public hospital	health hospital	No	10	3	Often	Always	Often	Often	Always	Often	Always	Always	Often	Sometimes	Often	Sometimes	Sometimes	Often	Often	Sometimes	Sometimes	Sometimes	Sometimes	Sometimes	Always	Often	Often	1	Other	Yes	Yes	Yes	No	Yes	No	No	6-10 days	No	Yes	1	Workload Patient Care Administrative Tasks Work Environment Lack of Support	1	1
424	27	Male	single	Orthopedics	Idlib	Public hospital	health hospital	No	12	3	Always	Always	Always	Always	Always	Often	Often	Always	Often	Often	Often	Often	Often	Often	Often	Rarely	Often	Often	Sometimes	Sometimes	Sometimes	Often	Always	2	Recreation	Yes	Yes	Yes	No	Yes	No	No	0-5 days	No	Yes	5	Workload Patient Care Work Environment	1	1
425	27	Male	single	pedicatrics	Idlib	Public hospital	health hospital	No	10	2	Often	Often	Often	Often	Often	Often	Sometimes	Often	Sometimes	Often	Often	Often	Sometimes	Often	Sometimes	Sometimes	Often	Often	Often	Sometimes	Often	Often	Sometimes	4	Recreation	No	No	Yes	No	Yes	No	No	0-5 days	No	Yes	4	Workload Work Environment Lack of Support	1	0
426	33	Female	married and having kids	genral surgery	Idlib	private hospital	health hospital	No	9	4	Often	Often	Often	Often	Often	Sometimes	Often	Often	Always	Sometimes	Rarely	Never	Never	Rarely	Rarely	Rarely	Rarely	Rarely	Rarely	Sometimes	Sometimes	Often	Sometimes	5	Other	No	No	Yes	No	No	No	No	11-15 days	Yes	No	5	Lack of Support	0	0
427	25	Female	married	internal medicine	Idlib	Public hospital	university hospital	No	10	2	Always	Always	Always	Always	Always	Often	Always	Always	Always	Always	Sometimes	Often	Sometimes	Always	Always	Always	Sometimes	Sometimes	Never	Rarely	Always	Always	Always	4	Other	Yes	No	Yes	No	No	No	No	11-15 days	No	No	5	Workload	1	0
428	29	Female	married and having kids	Family Medicine	Rif Dimashq (Rural Damascus)	Public hospital	health hospital	Yes	0	1	Often	Sometimes	Often	Often	Often	Often	Often	Often	Sometimes	Rarely	Never	Never	Never	Sometimes	Sometimes	Rarely	Sometimes	Rarely	Rarely	Sometimes	Rarely	Rarely	Rarely	5	Social Support	No	Yes	Yes	No	No	No	Yes	11-15 days	Yes	No	6	Workload Patient Care Work Environment	1	1
429	26	Male	single	internal medicine	Aleppo	Public hospital	health hospital	Yes	3	2	Often	Sometimes	Often	Often	Sometimes	Often	Often	Sometimes	Sometimes	Often	Rarely	Often	Sometimes	Often	Sometimes	Often	Sometimes	Sometimes	Never	Sometimes	Rarely	Rarely	Rarely	6	Recreation	No	Yes	Yes	No	Yes	No	Yes	11-15 days	No	Yes	8	Workload Administrative Tasks Work Environment Lack of Support	1	0
430	32	Female	married and having kids	Obstetrics and gynaecology	Idlib	Public hospital	health hospital	No	11	4	Often	Often	Sometimes	Often	Often	Often	Often	Often	Sometimes	Often	Sometimes	Sometimes	Rarely	Sometimes	Sometimes	Rarely	Sometimes	Rarely	Rarely	Rarely	Rarely	Rarely	Rarely	7	Other	Yes	Yes	Yes	No	Yes	No	No	11-15 days	No	No	7	Lack of Support	0	0
431	27	Male	single	pedicatrics	Idlib	Public hospital	university hospital	No	9	2	Always	Often	Often	Always	Often	Always	Often	Often	Often	Often	Often	Often	Always	Always	Always	Often	Always	Always	Often	Sometimes	Often	Often	Often	5	Social Support	Yes	No	Yes	Yes	Yes	No	No	11-15 days	No	Yes	5	Workload Administrative Tasks Work Environment Lack of Support	1	0
432	27	Female	married and having kids	pedicatrics	Aleppo	Public hospital	health hospital	No	16	3	Always	Often	Often	Often	Always	Often	Always	Always	Often	Always	Often	Sometimes	Sometimes	Often	Sometimes	Rarely	Sometimes	Sometimes	Often	Often	Often	Always	Often	3	Other	Yes	No	Yes	Yes	No	No	No	11-15 days	No	No	3	Workload	1	0
433	28	Male	single	pediatric surgery	Idlib	Public hospital	health hospital	Yes	16	3	Often	Often	Sometimes	Often	Rarely	Rarely	Often	Sometimes	Often	Often	Often	Rarely	Rarely	Rarely	Rarely	Rarely	Sometimes	Rarely	Rarely	Rarely	Sometimes	Sometimes	Sometimes	4	Other	Yes	No	Yes	No	No	No	No	0-5 days	Yes	Yes	5	Workload Administrative Tasks Work Environment Lack of Support	1	0
434	29	Male	married and having kids	pediatric surgery	Idlib	Public hospital	health hospital	Yes	15	4	Sometimes	Sometimes	Sometimes	Sometimes	Sometimes	Sometimes	Rarely	Sometimes	Rarely	Never	Rarely	Never	Never	Never	Never	Never	Never	Never	Never	Never	Rarely	Rarely	Rarely	3	Exercise	No	Yes	Yes	No	Yes	No	No	6-10 days	No	Yes	7	Work Environment	0	0
435	26	Male	single	pedicatrics	Idlib	Public hospital	health hospital	No	11	2	Sometimes	Sometimes	Sometimes	Sometimes	Sometimes	Sometimes	Sometimes	Sometimes	Sometimes	Sometimes	Never	Never	Rarely	Sometimes	Sometimes	Sometimes	Sometimes	Sometimes	Sometimes	Sometimes	Sometimes	Sometimes	Sometimes	5	Social Support	No	No	Yes	No	No	Yes	No	0-5 days	No	No	5	Workload Work Environment Lack of Support	1	0
436	29	Male	married	Orthopedics	Idlib	Public hospital	health hospital	Yes	14	4	Always	Always	Often	Sometimes	Often	Always	Sometimes	Sometimes	Often	Often	Rarely	Sometimes	Often	Often	Always	Sometimes	Sometimes	Rarely	Rarely	Sometimes	Often	Sometimes	Often	4	Recreation	No	Yes	Yes	No	Yes	No	No	0-5 days	No	Yes	6	Workload Patient Care Administrative Tasks Work Environment	1	1
437	25	Male	married	internal medicine	Aleppo	Public hospital	health hospital	No	10	2	Often	Sometimes	Rarely	Sometimes	Rarely	Rarely	Rarely	Often	Rarely	Rarely	Never	Never	Rarely	Rarely	Rarely	Never	Rarely	Rarely	Rarely	Rarely	Rarely	Never	Rarely	8	Recreation	No	No	Yes	Yes	No	Yes	No	6-10 days	No	No	8	Workload	1	0
438	26	Male	married	Other	Idlib	Public hospital	health hospital	No	10	2	Always	Always	Often	Often	Always	Sometimes	Often	Always	Always	Always	Always	Always	Always	Always	Always	Always	Always	Always	Always	Always	Always	Always	Always	1	Social Support	Yes	No	Yes	Yes	No	No	No	0-5 days	No	Yes	1	Workload Patient Care Work Environment	1	1
439	29	Male	married	Gastroenterology	Aleppo	Public hospital	health hospital	Yes	12	4	Often	Sometimes	Sometimes	Often	Sometimes	Sometimes	Rarely	Sometimes	Sometimes	Sometimes	Sometimes	Rarely	Never	Rarely	Rarely	Sometimes	Rarely	Sometimes	Sometimes	Sometimes	Sometimes	Rarely	Rarely	5	Social Support	No	No	Yes	No	Yes	Yes	No	6-10 days	No	Yes	5	Patient Care Lack of Support	0	1
440	28	Male	single	internal medicine	Idlib	Public hospital	health hospital	Yes	14	2	Never	Never	Never	Never	Never	Never	Rarely	Never	Never	Never	Rarely	Rarely	Never	Never	Never	Never	Rarely	Rarely	Never	Never	Rarely	Never	Never	5	Exercise	No	No	Yes	No	No	No	No	11-15 days	No	No	7	Patient Care Administrative Tasks Work Environment Lack of Support	0	1
441	33	Male	married and having kids	Neurology	Idlib	Public hospital	health hospital	No	8	5	Often	Sometimes	Often	Often	Always	Always	Rarely	Often	Sometimes	Sometimes	Sometimes	Sometimes	Sometimes	Often	Often	Rarely	Rarely	Sometimes	Never	Rarely	Rarely	Sometimes	Sometimes	5	Exercise	No	No	No	Yes	No	Yes	No	6-10 days	No	No	7	Work Environment	0	0
442	28	Male	married	Urogynecologist	Idlib	Public hospital	health hospital	No	10	4	Often	Often	Sometimes	Always	Sometimes	Often	Often	Sometimes	Sometimes	Often	Often	Often	Often	Often	Often	Often	Always	Often	Often	Often	Often	Often	Often	5	Exercise	No	Yes	Yes	No	Yes	No	No	0-5 days	Yes	Yes	6	Workload	1	0
443	0	Female	single	pedicatrics	Idlib	Public hospital	health hospital	No	10	3	Often	Sometimes	Sometimes	Often	Rarely	Rarely	Sometimes	Sometimes	Often	Rarely	Rarely	Never	Never	Never	Never	Never	Rarely	Never	Rarely	Rarely	Sometimes	Sometimes	Rarely	6	Recreation	No	Yes	Yes	Yes	Yes	Yes	No	6-10 days	No	No	7	Work Environment	0	0
444	33	Female	married and having kids	internal medicine	Idlib	Public hospital	university hospital	No	9	3	Often	Often	Always	Always	Always	Always	Always	Always	Often	Often	Often	Rarely	Rarely	Sometimes	Sometimes	Never	Rarely	Rarely	Sometimes	Rarely	Often	Sometimes	Sometimes	1	Recreation	No	No	Yes	No	Yes	No	No	11-15 days	No	No	7	Workload Administrative Tasks Work Environment Other	1	0
445	30	Female	married and having kids	Obstetrics and gynaecology	Idlib	Public hospital	health hospital	No	10	5	Often	Often	Always	Always	Always	Often	Always	Always	Often	Often	Sometimes	Sometimes	Sometimes	Often	Sometimes	Never	Rarely	Never	Never	Never	Often	Rarely	Rarely	5	Recreation	Yes	No	Yes	Yes	No	No	No	0-5 days	No	No	5	Workload	1	0
446	29	Male	married and having kids	neurosurgery	Idlib	Public hospital	health hospital	No	12	4	Often	Often	Often	Often	Sometimes	Sometimes	Sometimes	Often	Sometimes	Sometimes	Sometimes	Sometimes	Rarely	Sometimes	Sometimes	Rarely	Sometimes	Sometimes	Often	Sometimes	Often	Often	Often	3	Exercise	No	No	Yes	Yes	No	No	No	6-10 days	Yes	No	3	Workload Lack of Support	1	0
447	37	Female	married and having kids	Obstetrics and gynaecology	Raqqa	Public hospital	health hospital	No	9	4	Sometimes	Always	Often	Often	Rarely	Often	Sometimes	Often	Sometimes	Sometimes	Sometimes	Rarely	Sometimes	Rarely	Rarely	Rarely	Rarely	Rarely	Sometimes	Sometimes	Sometimes	Rarely	Sometimes	6	Social Support	No	Yes	Yes	No	Yes	No	No	0-5 days	No	Yes	6	Workload Patient Care Administrative Tasks Work Environment Lack of Support	1	1
448	26	Female	single	internal medicine	Idlib	private hospital	health hospital	No	10	3	Often	Sometimes	Often	Sometimes	Sometimes	Rarely	Sometimes	Sometimes	Sometimes	Often	Sometimes	Never	Never	Never	Sometimes	Never	Never	Never	Sometimes	Sometimes	Sometimes	Rarely	Rarely	8	Recreation	Yes	Yes	No	No	Yes	No	No	6-10 days	Yes	Yes	8	Work Environment	0	0
449	30	Male	married and having kids	ENT	Idlib	Public hospital	health hospital	Yes	10	3	Always	Always	Always	Always	Always	Always	Always	Always	Always	Sometimes	Sometimes	Sometimes	Sometimes	Often	Sometimes	Sometimes	Often	Sometimes	Sometimes	Sometimes	Often	Sometimes	Sometimes	3	Other	Yes	No	Yes	No	No	No	No	0-5 days	No	Yes	5	Workload Work Environment Lack of Support Other	1	0
450	27	Male	married and having kids	internal medicine	Aleppo	Public hospital	university hospital	No	10	2	Sometimes	Often	Often	Often	Sometimes	Sometimes	Often	Sometimes	Sometimes	Often	Sometimes	Sometimes	Rarely	Sometimes	Rarely	Rarely	Sometimes	Rarely	Never	Rarely	Sometimes	Sometimes	Sometimes	5	Recreation	Yes	No	No	No	No	No	No	11-15 days	No	No	5	Workload Work Environment	1	0
451	29	Male	married and having kids	Vascular Surgery	Idlib	Public hospital	health hospital	No	16	4	Always	Always	Sometimes	Often	Sometimes	Rarely	Often	Often	Never	Never	Never	Never	Never	Rarely	Rarely	Often	Often	Sometimes	Never	Rarely	Often	Rarely	Rarely	9	Exercise	No	No	No	Yes	No	No	No	0-5 days	Yes	Yes	9	Workload Lack of Support	1	0
452	29	Male	married	internal medicine	Aleppo	Public hospital	health hospital	Yes	8	4	Sometimes	Sometimes	Sometimes	Sometimes	Often	Rarely	Rarely	Often	Rarely	Sometimes	Rarely	Rarely	Rarely	Rarely	Rarely	Rarely	Rarely	Rarely	Often	Sometimes	Often	Sometimes	Sometimes	6	Recreation	No	No	Yes	Yes	No	No	No	11-15 days	No	No	6	Administrative Tasks Other	0	0
453	40	Male	married and having kids	Other	Idlib	Public hospital	health hospital	No	9	3	Sometimes	Always	Rarely	Sometimes	Rarely	Sometimes	Never	Never	Sometimes	Never	Never	Never	Sometimes	Rarely	Rarely	Rarely	Never	Rarely	Rarely	Rarely	Sometimes	Rarely	Never	7	Recreation	No	No	Yes	Yes	No	No	No	0-5 days	No	Yes	8	Work Environment	0	0
454	30	Male	married	Gastroenterology	Idlib	Public hospital	health hospital	Yes	10	5	Sometimes	Often	Sometimes	Rarely	Never	Rarely	Rarely	Rarely	Never	Rarely	Never	Rarely	Rarely	Never	Never	Never	Rarely	Never	Never	Never	Rarely	Never	Rarely	7	Other	No	No	Yes	Yes	No	Yes	No	11-15 days	No	No	8	Workload Work Environment Other	1	0
455	28	Female	single	internal medicine	Idlib	Public hospital	university hospital	No	14	4	Often	Always	Always	Always	Sometimes	Sometimes	Often	Often	Sometimes	Sometimes	Rarely	Rarely	Sometimes	Sometimes	Rarely	Rarely	Sometimes	Sometimes	Sometimes	Rarely	Sometimes	Rarely	Rarely	6	Exercise	No	No	No	No	No	Yes	No	0-5 days	No	No	7	Workload	1	0
456	26	Female	married	Obstetrics and gynaecology	Idlib	Public hospital	university hospital	No	9	3	Always	Sometimes	Often	Sometimes	Always	Always	Always	Often	Sometimes	Sometimes	Sometimes	Sometimes	Often	Sometimes	Rarely	Sometimes	Often	Rarely	Rarely	Sometimes	Rarely	Never	Never	2	Recreation	Yes	No	No	Yes	Yes	Yes	No	0-5 days	No	No	5	Workload Administrative Tasks Work Environment	1	0
457	29	Female	married	internal medicine	Aleppo	Public hospital	health hospital	No	8	4	Sometimes	Sometimes	Sometimes	Often	Rarely	Rarely	Sometimes	Sometimes	Rarely	Rarely	Rarely	Never	Sometimes	Rarely	Rarely	Sometimes	Rarely	Sometimes	Never	Never	Rarely	Rarely	Sometimes	7	Exercise	No	No	Yes	No	No	No	No	More than 15 days	No	No	7	Work Environment	0	0
458	28	Female	married and having kids	Family Medicine	Aleppo	private hospital	health hospital	Yes	8	1	Often	Often	Always	Always	Often	Always	Always	Always	Often	Sometimes	Sometimes	Never	Always	Sometimes	Sometimes	Rarely	Never	Rarely	Often	Rarely	Sometimes	Sometimes	Rarely	5	Recreation	No	Yes	Yes	Yes	No	No	No	0-5 days	Yes	Yes	1	Lack of Support	0	0
459	31	Female	married	Obstetrics and gynaecology	Idlib	private hospital	health hospital	No	12	5	Sometimes	Sometimes	Sometimes	Often	Often	Rarely	Sometimes	Sometimes	Rarely	Sometimes	Sometimes	Never	Rarely	Rarely	Rarely	Never	Rarely	Rarely	Rarely	Rarely	Rarely	Rarely	Rarely	5	Other	No	No	Yes	Yes	Yes	No	No	0-5 days	No	No	5	Workload Patient Care Administrative Tasks Work Environment Lack of Support	1	1
460	33	Male	married and having kids	pedicatrics	Aleppo	Public hospital	health hospital	No	10	4	Always	Always	Always	Always	Often	Always	Always	Always	Always	Always	Rarely	Rarely	Always	Always	Always	Sometimes	Always	Always	Often	Always	Always	Always	Often	5	Recreation	No	No	Yes	No	No	No	No	0-5 days	No	Yes	3	Workload Administrative Tasks Work Environment Lack of Support	1	0
461	27	Male	single	internal medicine	Idlib	Public hospital	health hospital	No	10	3	Often	Often	Often	Often	Often	Often	Often	Often	Often	Often	Sometimes	Sometimes	Sometimes	Sometimes	Sometimes	Sometimes	Sometimes	Sometimes	Sometimes	Sometimes	Sometimes	Sometimes	Sometimes	6	Social Support	No	Yes	Yes	Yes	Yes	No	No	0-5 days	No	No	5	Workload Work Environment	1	0
462	26	Female	single	internal medicine	Idlib	Public hospital	university hospital	No	9	2	Always	Always	Always	Always	Sometimes	Always	Always	Often	Always	Often	Always	Sometimes	Often	Always	Sometimes	Sometimes	Always	Often	Sometimes	Sometimes	Always	Always	Sometimes	1	Social Support	Yes	Yes	Yes	No	Yes	No	No	0-5 days	No	Yes	4	Workload	1	0
463	26	Male	single	Orthopedics	Aleppo	Public hospital	health hospital	No	11	2	Always	Always	Always	Always	Often	Sometimes	Always	Always	Sometimes	Rarely	Rarely	Rarely	Rarely	Rarely	Rarely	Rarely	Sometimes	Rarely	Often	Often	Often	Often	Sometimes	2	Social Support	No	Yes	Yes	No	No	No	No	0-5 days	No	Yes	5	Workload Patient Care Administrative Tasks	1	1
464	27	Female	single	genral surgery	Idlib	Public hospital	health hospital	No	10	4	Rarely	Sometimes	Rarely	Often	Often	Sometimes	Sometimes	Sometimes	Rarely	Rarely	Never	Never	Sometimes	Rarely	Rarely	Rarely	Rarely	Rarely	Sometimes	Sometimes	Sometimes	Sometimes	Sometimes	5	Social Support	No	Yes	Yes	No	Yes	No	No	0-5 days	No	No	5	Patient Care Work Environment Lack of Support	0	1
465	26	Female	married and having kids	Obstetrics and gynaecology	Idlib	Public hospital	health hospital	No	10	2	Often	Often	Always	Always	Often	Often	Often	Always	Sometimes	Never	Never	Never	Never	Sometimes	Often	Rarely	Sometimes	Sometimes	Rarely	Sometimes	Sometimes	Sometimes	Never	5	Other	No	Yes	Yes	No	No	Yes	No	6-10 days	No	No	5	Workload Work Environment Lack of Support	1	0
466	29	Female	married and having kids	Family Medicine	Idlib	Public hospital	health hospital	No	0	1	Often	Sometimes	Often	Often	Often	Never	Rarely	Often	Always	Always	Always	Never	Sometimes	Rarely	Rarely	Never	Sometimes	Rarely	Sometimes	Sometimes	Never	Rarely	Rarely	7	Other	Yes	Yes	No	Yes	Yes	No	No	11-15 days	Yes	No	5	Other	0	0
467	30	Male	married	internal medicine	Idlib	Public hospital	health hospital	Yes	21	4	Often	Often	Often	Often	Often	Often	Often	Often	Sometimes	Rarely	Never	Never	Sometimes	Rarely	Rarely	Rarely	Never	Rarely	Rarely	Rarely	Sometimes	Rarely	Rarely	2	Recreation	No	Yes	Yes	No	Yes	No	No	6-10 days	No	Yes	5	Workload Work Environment	1	0
468	25	Female	single	internal medicine	Idlib	Public hospital	health hospital	No	9	2	Often	Sometimes	Often	Often	Often	Often	Often	Often	Sometimes	Often	Sometimes	Sometimes	Often	Often	Often	Sometimes	Sometimes	Sometimes	Rarely	Sometimes	Often	Sometimes	Sometimes	6	Other	No	Yes	Yes	Yes	Yes	No	No	6-10 days	No	Yes	6	Workload	1	0
469	37	Male	married	Cardiology	Idlib	Public hospital	health hospital	No	10	4	Sometimes	Sometimes	Often	Often	Often	Sometimes	Sometimes	Often	Sometimes	Rarely	Sometimes	Rarely	Rarely	Rarely	Rarely	Rarely	Rarely	Rarely	Sometimes	Rarely	Sometimes	Sometimes	Sometimes	7	Other	Yes	No	Yes	Yes	No	No	No	6-10 days	No	No	8	Workload Lack of Support	1	0
470	31	Female	married and having kids	Obstetrics and gynaecology	Idlib	Public hospital	health hospital	No	10	2	Sometimes	Often	Sometimes	Sometimes	Rarely	Rarely	Rarely	Rarely	Rarely	Never	Never	Never	Rarely	Rarely	Rarely	Never	Rarely	Rarely	Rarely	Rarely	Sometimes	Rarely	Rarely	6	Social Support	No	No	Yes	Yes	No	Yes	No	0-5 days	No	No	6	Lack of Support	0	0
471	36	Female	married and having kids	Obstetrics and gynaecology	Aleppo	Public hospital	university hospital	No	10	5	Sometimes	Always	Sometimes	Always	Sometimes	Rarely	Always	Always	Sometimes	Sometimes	Sometimes	Never	Sometimes	Sometimes	Sometimes	Never	Sometimes	Sometimes	Sometimes	Sometimes	Sometimes	Sometimes	Sometimes	7	Other	No	No	Yes	No	Yes	No	No	11-15 days	No	Yes	7	Workload Patient Care Administrative Tasks Work Environment Lack of Support Other	1	1
472	27	Female	married and having kids	Obstetrics and gynaecology	Idlib	Public hospital	health hospital	No	12	4	Sometimes	Often	Often	Always	Sometimes	Always	Often	Often	Rarely	Rarely	Never	Never	Rarely	Rarely	Rarely	Never	Never	Rarely	Rarely	Rarely	Sometimes	Sometimes	Sometimes	6	Social Support	No	Yes	Yes	No	Yes	Yes	No	0-5 days	No	No	7	Workload Work Environment Lack of Support	1	0
473	28	Female	married and having kids	Obstetrics and gynaecology	Idlib	Public hospital	health hospital	No	9	2	Always	Always	Often	Always	Often	Never	Always	Always	Never	Never	Sometimes	Never	Never	Never	Never	Never	Never	Never	Never	Never	Never	Never	Never	6	Social Support	No	Yes	No	No	No	No	No	0-5 days	No	Yes	6	Administrative Tasks	0	0
474	26	Male	married	genral surgery	Idlib	Public hospital	health hospital	No	14	2	Sometimes	Often	Often	Often	Often	Often	Sometimes	Often	Rarely	Never	Never	Never	Never	Rarely	Never	Never	Never	Never	Never	Rarely	Rarely	Rarely	Rarely	7	Social Support	No	No	Yes	No	No	No	No	0-5 days	Yes	No	10	Workload Patient Care	1	1
475	29	Male	single	nephrologist	Idlib	private hospital	health hospital	Yes	12	4	Often	Often	Always	Often	Always	Sometimes	Always	Sometimes	Sometimes	Sometimes	Rarely	Rarely	Sometimes	Sometimes	Sometimes	Rarely	Often	Rarely	Rarely	Rarely	Often	Rarely	Rarely	6	Recreation	Yes	No	Yes	No	No	No	No	6-10 days	No	No	7	Workload	1	0
476	28	Male	married	neurosurgery	Idlib	Public hospital	health hospital	No	12	2	Always	Always	Sometimes	Always	Rarely	Often	Often	Often	Never	Never	Never	Never	Rarely	Rarely	Rarely	Often	Sometimes	Sometimes	Often	Sometimes	Rarely	Sometimes	Sometimes	7	Recreation	No	No	Yes	Yes	Yes	No	No	0-5 days	Yes	No	5	Workload Patient Care Administrative Tasks Work Environment	1	1
477	28	Male	married and having kids	Anaesthesia and Intensive care	Aleppo	Public hospital	health hospital	Yes	13	4	Often	Often	Often	Always	Often	Often	Always	Often	Often	Sometimes	Sometimes	Sometimes	Sometimes	Often	Often	Sometimes	Often	Often	Sometimes	Often	Often	Often	Sometimes	5	Social Support	No	Yes	Yes	No	Yes	No	No	11-15 days	No	No	7	Workload Administrative Tasks Work Environment Lack of Support	1	0
478	31	Female	married	Obstetrics and gynaecology	Hama	Public hospital	health hospital	Yes	12	3	Sometimes	Sometimes	Sometimes	Sometimes	Rarely	Rarely	Sometimes	Sometimes	Rarely	Rarely	Never	Never	Rarely	Rarely	Rarely	Rarely	Never	Rarely	Rarely	Rarely	Sometimes	Rarely	Rarely	8	Other	No	No	No	No	Yes	No	No	0-5 days	Yes	No	7	Workload Patient Care Administrative Tasks Work Environment Lack of Support	1	1
479	39	Male	married	Oncology	Idlib	Public hospital	health hospital	No	0	2	Often	Often	Often	Often	Always	Always	Always	Often	Often	Often	Often	Sometimes	Often	Often	Sometimes	Rarely	Rarely	Sometimes	Sometimes	Sometimes	Often	Often	Sometimes	4	Other	Yes	No	Yes	Yes	No	No	No	11-15 days	No	No	5	Patient Care Work Environment Lack of Support	0	1
480	42	Male	married	Family Medicine	Idlib	Public hospital	health hospital	Yes	0	1	Sometimes	Sometimes	Sometimes	Sometimes	Sometimes	Sometimes	Sometimes	Sometimes	Sometimes	Sometimes	Sometimes	Rarely	Sometimes	Sometimes	Sometimes	Sometimes	Sometimes	Sometimes	Sometimes	Sometimes	Sometimes	Sometimes	Sometimes	2	Recreation	No	No	Yes	Yes	No	No	No	6-10 days	No	No	3	Workload	1	0
481	0	Female	married and having kids	Obstetrics and gynaecology	Idlib	private hospital	health hospital	No	10	2	Sometimes	Sometimes	Sometimes	Often	Sometimes	Rarely	Sometimes	Sometimes	Rarely	Rarely	Rarely	Never	Rarely	Rarely	Rarely	Rarely	Rarely	Rarely	Rarely	Rarely	Rarely	Rarely	Rarely	7	Social Support	No	No	Yes	No	No	Yes	No	6-10 days	Yes	No	9	Workload Administrative Tasks	1	0
482	29	Female	married and having kids	Family Medicine	Damascus	Public hospital	health hospital	No	0	1	Never	Never	Rarely	Rarely	Rarely	Never	Rarely	Rarely	Never	Sometimes	Never	Never	Sometimes	Never	Never	Never	Rarely	Never	Sometimes	Sometimes	Rarely	Never	Rarely	8	Other	No	Yes	Yes	Yes	No	No	Yes	0-5 days	Yes	No	9	Workload Administrative Tasks Lack of Support Other	1	0
483	25	Female	married and having kids	pedicatrics	Idlib	Public hospital	health hospital	No	14	1	Always	Often	Always	Always	Often	Sometimes	Often	Often	Sometimes	Rarely	Never	Never	Sometimes	Sometimes	Sometimes	Rarely	Sometimes	Sometimes	Rarely	Sometimes	Sometimes	Sometimes	Sometimes	6	Other	Yes	Yes	Yes	Yes	Yes	No	No	6-10 days	No	No	6	Workload Patient Care Administrative Tasks Work Environment Lack of Support	1	1
484	30	Male	single	internal medicine	Idlib	Public hospital	health hospital	No	8	4	Often	Always	Often	Always	Always	Sometimes	Sometimes	Always	Always	Sometimes	Sometimes	Rarely	Sometimes	Sometimes	Sometimes	Sometimes	Often	Sometimes	Sometimes	Sometimes	Sometimes	Always	Sometimes	1	Recreation	Yes	Yes	Yes	No	Yes	No	No	6-10 days	No	Yes	1	Workload Patient Care Administrative Tasks Work Environment Lack of Support Other	1	1
485	28	Male	single	internal medicine	Idlib	Public hospital	health hospital	Yes	8	4	Always	Always	Always	Always	Often	Often	Often	Always	Often	Often	Always	Often	Often	Often	Often	Sometimes	Often	Often	Often	Always	Often	Always	Often	1	Social Support	Yes	Yes	Yes	No	Yes	No	No	6-10 days	No	Yes	1	Workload Patient Care Administrative Tasks Work Environment Lack of Support Other	1	1
486	33	Male	married and having kids	pedicatrics	Aleppo	Public hospital	health hospital	No	10	2	Always	Rarely	Often	Always	Rarely	Never	Often	Sometimes	Sometimes	Always	Never	Sometimes	Rarely	Sometimes	Sometimes	Rarely	Rarely	Often	Never	Often	Never	Always	Never	5	Exercise	No	No	Yes	No	No	No	No	6-10 days	Yes	Yes	8	Workload Patient Care	1	1
487	29	Male	married and having kids	Ophthalmolog	Aleppo	Public hospital	university hospital	Yes	15	3	Sometimes	Sometimes	Sometimes	Often	Rarely	Sometimes	Always	Often	Sometimes	Rarely	Rarely	Never	Never	Never	Never	Never	Rarely	Never	Never	Never	Never	Never	Rarely	7	Other	No	No	No	Yes	No	No	No	More than 15 days	Yes	Yes	7	Administrative Tasks Work Environment Lack of Support	0	0
488	26	Female	single	Gastroenterology	Aleppo	Public hospital	university hospital	No	9	2	Sometimes	Always	Often	Always	Sometimes	Rarely	Often	Sometimes	Sometimes	Sometimes	Never	Never	Rarely	Sometimes	Rarely	Never	Rarely	Rarely	Sometimes	Rarely	Sometimes	Rarely	Rarely	4	Recreation	No	No	Yes	No	No	No	No	11-15 days	No	No	3	Administrative Tasks Work Environment Lack of Support Other	0	0
489	25	Female	single	internal medicine	Aleppo	Public hospital	university hospital	No	3	2	Often	Sometimes	Often	Often	Often	Sometimes	Often	Often	Often	Sometimes	Sometimes	Sometimes	Sometimes	Sometimes	Sometimes	Sometimes	Sometimes	Often	Rarely	Often	Rarely	Often	Rarely	5	Recreation	No	Yes	Yes	No	Yes	No	No	More than 15 days	No	Yes	6	Administrative Tasks Work Environment	0	0
490	25	Female	single	Gastroenterology	Aleppo	Public hospital	university hospital	No	9	2	Often	Often	Always	Always	Always	Always	Always	Often	Often	Sometimes	Sometimes	Rarely	Sometimes	Sometimes	Sometimes	Rarely	Rarely	Rarely	Sometimes	Rarely	Sometimes	Sometimes	Sometimes	2	Social Support	No	No	Yes	No	Yes	No	No	11-15 days	No	No	8	Administrative Tasks Work Environment Other	0	0
491	25	Male	single	Cardiology	Aleppo	Public hospital	university hospital	Yes	3	2	Sometimes	Often	Rarely	Never	Never	Rarely	Rarely	Often	Rarely	Never	Sometimes	Never	Rarely	Rarely	Rarely	Rarely	Rarely	Rarely	Rarely	Rarely	Sometimes	Never	Sometimes	7	Recreation	No	No	Yes	No	Yes	Yes	Yes	11-15 days	No	No	8	Administrative Tasks Work Environment	0	0
492	26	Female	single	Neurology	Aleppo	Public hospital	university hospital	No	9	2	Always	Always	Often	Often	Often	Often	Often	Often	Sometimes	Often	Often	Sometimes	Always	Often	Often	Sometimes	Sometimes	Often	Rarely	Rarely	Often	Often	Rarely	1	Social Support	No	Yes	Yes	No	No	No	Yes	11-15 days	No	No	8	Workload Patient Care Administrative Tasks Work Environment	1	1
493	28	Male	single	internal medicine	Aleppo	Public hospital	university hospital	Yes	2	4	Often	Often	Often	Often	Sometimes	Often	Sometimes	Often	Sometimes	Rarely	Sometimes	Rarely	Sometimes	Sometimes	Sometimes	Sometimes	Rarely	Often	Sometimes	Sometimes	Often	Rarely	Sometimes	6	Recreation	No	No	Yes	No	Yes	No	No	More than 15 days	No	No	7	Workload Administrative Tasks Work Environment	1	0
494	27	Female	single	internal medicine	Aleppo	Public hospital	university hospital	Yes	13	4	Often	Often	Often	Often	Sometimes	Never	Sometimes	Often	Never	Rarely	Never	Never	Never	Rarely	Rarely	Never	Never	Rarely	Rarely	Rarely	Sometimes	Sometimes	Rarely	5	Recreation	No	No	Yes	No	Yes	No	No	11-15 days	No	Yes	9	Workload Administrative Tasks Work Environment Lack of Support	1	0
495	27	Male	married	Gastroenterology	Aleppo	Public hospital	university hospital	No	9	4	Often	Often	Often	Always	Rarely	Sometimes	Always	Always	Always	Often	Sometimes	Sometimes	Sometimes	Sometimes	Sometimes	Sometimes	Often	Often	Sometimes	Sometimes	Sometimes	Sometimes	Often	6	Exercise	No	Yes	Yes	Yes	Yes	No	Yes	0-5 days	Yes	Yes	10	Workload Administrative Tasks Lack of Support	1	0
496	54	Male	married and having kids	internal medicine	Raqqa	Public hospital	health hospital	No	10	4	Always	Always	Always	Always	Always	Always	Always	Always	Often	Sometimes	Sometimes	Sometimes	Rarely	Often	Sometimes	Rarely	Sometimes	Sometimes	Often	Often	Often	Sometimes	Sometimes	3	Recreation	Yes	Yes	Yes	No	No	No	Yes	6-10 days	No	Yes	3	Patient Care Lack of Support Other	0	1
497	36	Male	married	pedicatrics	Aleppo	Public hospital	university hospital	Yes	8	4	Always	Often	Sometimes	Often	Sometimes	Often	Often	Often	Sometimes	Often	Often	Often	Often	Often	Often	Often	Always	Always	Always	Often	Always	Always	Always	8	Social Support	Yes	No	Yes	No	Yes	No	No	0-5 days	Yes	Yes	5	Workload Patient Care Administrative Tasks	1	1
498	27	Female	single	Physiatrist	Hama	Public hospital	health hospital	No	11	2	Often	Sometimes	Rarely	Sometimes	Rarely	Never	Sometimes	Often	Rarely	Sometimes	Never	Never	Never	Never	Never	Never	Rarely	Never	Never	Never	Sometimes	Rarely	Rarely	6	Other	No	No	Yes	No	No	No	Yes	0-5 days	No	No	7	Workload Patient Care Administrative Tasks	1	1
499	26	Male	single	neurosurgery	Damascus	Public hospital	health hospital	No	14	3	Often	Always	Always	Always	Often	Often	Always	Often	Sometimes	Always	Sometimes	Often	Often	Often	Sometimes	Often	Sometimes	Often	Rarely	Often	Often	Often	Often	4	Social Support	Yes	Yes	Yes	No	Yes	No	No	0-5 days	No	Yes	5	Workload Administrative Tasks Work Environment Lack of Support	1	0
500	29	Female	single	Endocrinology	Aleppo	Public hospital	health hospital	No	0	5	Rarely	Sometimes	Often	Often	Often	Sometimes	Sometimes	Often	Often	Often	Sometimes	Sometimes	Rarely	Rarely	Sometimes	Rarely	Rarely	Rarely	Rarely	Rarely	Rarely	Sometimes	Rarely	5	Social Support	Yes	No	Yes	No	No	No	Yes	More than 15 days	No	Yes	5	Patient Care Administrative Tasks Work Environment Lack of Support	0	1
501	29	Female	single	internal medicine	Damascus	Public hospital	university hospital	Yes	6	4	Often	Often	Often	Often	Often	Always	Often	Often	Often	Rarely	Sometimes	Sometimes	Sometimes	Sometimes	Sometimes	Rarely	Sometimes	Sometimes	Sometimes	Sometimes	Often	Often	Sometimes	4	Recreation	No	Yes	Yes	No	No	No	No	6-10 days	No	Yes	5	Workload Work Environment Lack of Support	1	0
502	32	Male	married and having kids	Cardiology	Idlib	Public hospital	health hospital	No	10	2	Often	Sometimes	Often	Sometimes	Often	Sometimes	Sometimes	Sometimes	Rarely	Rarely	Never	Rarely	Rarely	Rarely	Rarely	Rarely	Sometimes	Rarely	Never	Never	Sometimes	Rarely	Rarely	7	Recreation	No	No	Yes	Yes	No	Yes	No	11-15 days	Yes	No	7	Workload Administrative Tasks Work Environment	1	0
503	27	Female	single	pedicatrics	Damascus	Public hospital	health hospital	No	10	2	Sometimes	Sometimes	Rarely	Often	Rarely	Sometimes	Often	Always	Sometimes	Always	Never	Never	Never	Rarely	Never	Never	Rarely	Never	Always	Always	Always	Sometimes	Sometimes	6	Recreation	No	No	Yes	No	Yes	No	No	6-10 days	Yes	Yes	10	Work Environment	0	0
504	35	Female	married and having kids	Obstetrics and gynaecology	Homs	Public hospital	health hospital	Yes	15	4	Always	Sometimes	Sometimes	Often	Sometimes	Sometimes	Rarely	Often	Never	Rarely	Never	Never	Never	Rarely	Rarely	Rarely	Sometimes	Sometimes	Often	Never	Rarely	Never	Never	7	Social Support	Yes	Yes	No	Yes	No	No	No	6-10 days	Yes	Yes	7	Patient Care	0	1
505	26	Female	married and having kids	internal medicine	Aleppo	Public hospital	university hospital	No	3	3	Often	Often	Sometimes	Sometimes	Always	Sometimes	Sometimes	Sometimes	Sometimes	Often	Rarely	Rarely	Rarely	Sometimes	Sometimes	Rarely	Sometimes	Sometimes	Rarely	Rarely	Sometimes	Sometimes	Sometimes	3	Social Support	Yes	No	Yes	No	Yes	No	Yes	More than 15 days	No	No	4	Patient Care Administrative Tasks Work Environment	0	1
506	26	Female	single	internal medicine	Aleppo	Public hospital	university hospital	No	9	2	Sometimes	Sometimes	Often	Sometimes	Sometimes	Often	Sometimes	Sometimes	Sometimes	Sometimes	Sometimes	Rarely	Sometimes	Rarely	Rarely	Rarely	Rarely	Rarely	Sometimes	Sometimes	Often	Often	Sometimes	5	Recreation	No	No	Yes	No	Yes	No	No	11-15 days	No	No	5	Work Environment	0	0
507	26	Female	single	internal medicine	Aleppo	Public hospital	university hospital	No	9	2	Often	Often	Often	Often	Often	Often	Always	Often	Sometimes	Often	Never	Never	Never	Rarely	Sometimes	Rarely	Rarely	Rarely	Often	Often	Often	Sometimes	Sometimes	4	Recreation	Yes	No	Yes	No	Yes	No	Yes	More than 15 days	No	Yes	4	Workload Patient Care Administrative Tasks Work Environment Lack of Support	1	1
508	26	Female	single	genral surgery	Aleppo	Public hospital	university hospital	No	13	2	Always	Often	Always	Always	Always	Sometimes	Always	Always	Always	Sometimes	Rarely	Never	Never	Rarely	Sometimes	Rarely	Rarely	Rarely	Sometimes	Sometimes	Often	Often	Sometimes	1	Recreation	Yes	Yes	Yes	No	Yes	No	No	0-5 days	No	Yes	1	Workload Administrative Tasks Work Environment	1	0
509	25	Female	single	neurosurgery	Aleppo	Public hospital	university hospital	No	10	2	Often	Often	Often	Often	Often	Sometimes	Sometimes	Often	Sometimes	Sometimes	Rarely	Rarely	Often	Sometimes	Sometimes	Rarely	Sometimes	Rarely	Often	Often	Often	Sometimes	Often	3	Other	Yes	No	Yes	No	Yes	No	No	11-15 days	No	Yes	4	Workload Work Environment	1	0
510	26	Female	single	internal medicine	Aleppo	Public hospital	university hospital	Yes	7	3	Often	Often	Often	Often	Often	Often	Often	Often	Often	Sometimes	Rarely	Rarely	Rarely	Sometimes	Sometimes	Rarely	Rarely	Rarely	Sometimes	Sometimes	Sometimes	Sometimes	Sometimes	5	Recreation	No	No	Yes	No	Yes	No	No	6-10 days	No	No	8	Workload Patient Care Administrative Tasks Work Environment Lack of Support Other	1	1
511	27	Male	single	pediatric surgery	Aleppo	Public hospital	university hospital	No	8	4	Often	Often	Rarely	Sometimes	Often	Sometimes	Rarely	Rarely	Sometimes	Rarely	Never	Never	Never	Rarely	Rarely	Rarely	Never	Rarely	Never	Never	Rarely	Rarely	Never	6	Exercise	No	No	Yes	No	No	No	No	11-15 days	No	No	7	Workload Administrative Tasks Work Environment	1	0
512	27	Male	single	Orthopedics	Aleppo	Public hospital	university hospital	No	6	3	Often	Sometimes	Often	Often	Sometimes	Rarely	Often	Rarely	Sometimes	Sometimes	Sometimes	Sometimes	Often	Often	Sometimes	Sometimes	Often	Sometimes	Sometimes	Sometimes	Always	Rarely	Often	4	Social Support	No	No	Yes	No	Yes	No	No	11-15 days	No	No	7	Workload Work Environment Lack of Support	1	0
513	26	Female	single	Cardiology	Aleppo	Public hospital	university hospital	No	2	2	Often	Rarely	Always	Always	Often	Rarely	Always	Always	Always	Always	Sometimes	Never	Rarely	Sometimes	Often	Never	Rarely	Rarely	Rarely	Rarely	Sometimes	Rarely	Rarely	3	Social Support	No	No	Yes	No	Yes	No	No	More than 15 days	No	Yes	3	Workload Administrative Tasks Work Environment Lack of Support Other	1	0
514	29	Male	married and having kids	Orthopedics	Aleppo	Public hospital	health hospital	Yes	0	5	Sometimes	Always	Sometimes	Sometimes	Sometimes	Rarely	Rarely	Sometimes	Rarely	Rarely	Never	Never	Rarely	Rarely	Rarely	Never	Rarely	Rarely	Rarely	Rarely	Rarely	Never	Rarely	5	Other	No	No	Yes	No	No	No	No	0-5 days	Yes	Yes	5	Other	0	0
515	26	Female	single	Psychiatry	Aleppo	Public hospital	health hospital	No	5	2	Sometimes	Rarely	Sometimes	Often	Sometimes	Sometimes	Rarely	Sometimes	Sometimes	Sometimes	Rarely	Sometimes	Rarely	Sometimes	Sometimes	Sometimes	Sometimes	Sometimes	Rarely	Rarely	Rarely	Rarely	Rarely	6	Recreation	No	No	Yes	No	No	No	Yes	More than 15 days	No	Yes	6	Patient Care	0	1
516	27	Female	married and having kids	Pulmonology	Aleppo	Public hospital	university hospital	No	7	3	Always	Often	Always	Always	Always	Always	Always	Always	Sometimes	Sometimes	Sometimes	Never	Sometimes	Always	Always	Sometimes	Always	Always	Sometimes	Rarely	Rarely	Rarely	Rarely	0	Social Support	Yes	No	Yes	No	Yes	No	No	More than 15 days	No	Yes	10	Administrative Tasks Work Environment Lack of Support	0	0
517	26	Female	married	internal medicine	Aleppo	Public hospital	university hospital	No	2	3	Often	Often	Often	Often	Sometimes	Sometimes	Often	Often	Often	Sometimes	Sometimes	Sometimes	Sometimes	Often	Sometimes	Sometimes	Often	Sometimes	Sometimes	Sometimes	Sometimes	Often	Sometimes	5	Other	Yes	No	Yes	No	No	No	No	11-15 days	No	Yes	9	Workload Patient Care Administrative Tasks Work Environment Lack of Support	1	1
518	25	Male	single	Cardiology	Aleppo	Public hospital	university hospital	No	16	3	Sometimes	Rarely	Sometimes	Sometimes	Rarely	Rarely	Often	Rarely	Never	Rarely	Never	Never	Never	Sometimes	Never	Never	Rarely	Rarely	Never	Often	Often	Often	Rarely	7	Other	No	No	Yes	No	No	No	No	More than 15 days	No	No	8	Workload Patient Care Lack of Support	1	1
519	26	Male	single	nephrologist	Aleppo	Public hospital	university hospital	No	8	3	Often	Sometimes	Often	Often	Often	Often	Always	Often	Often	Often	Often	Often	Often	Always	Often	Sometimes	Often	Sometimes	Never	Never	Sometimes	Sometimes	Sometimes	3	Social Support	No	No	Yes	No	No	No	No	11-15 days	No	Yes	3	Administrative Tasks Work Environment	0	0
520	27	Male	single	Urogynecologist	Aleppo	Public hospital	university hospital	Yes	10	4	Sometimes	Sometimes	Sometimes	Often	Rarely	Rarely	Rarely	Sometimes	Never	Always	Never	Never	Never	Rarely	Rarely	Never	Rarely	Never	Never	Never	Never	Never	Rarely	6	Social Support	No	No	Yes	No	No	No	No	0-5 days	No	Yes	8	Administrative Tasks Work Environment Lack of Support	0	0
521	26	Female	single	Endocrinology	Aleppo	Public hospital	university hospital	No	9	2	Always	Always	Always	Always	Often	Often	Sometimes	Always	Sometimes	Never	Never	Never	Never	Never	Never	Rarely	Rarely	Sometimes	Sometimes	Rarely	Sometimes	Sometimes	Rarely	6	Social Support	No	No	Yes	No	Yes	Yes	No	More than 15 days	Yes	Yes	6	Workload	1	0
522	25	Female	single	internal medicine	Aleppo	Public hospital	university hospital	No	8	2	Always	Often	Often	Often	Never	Never	Never	Often	Sometimes	Always	Never	Never	Often	Never	Never	Rarely	Never	Never	Often	Often	Sometimes	Never	Sometimes	8	Recreation	No	No	Yes	No	No	No	No	More than 15 days	No	Yes	10	Other	0	0
523	26	Female	single	internal medicine	Aleppo	Public hospital	university hospital	No	9	2	Sometimes	Always	Always	Always	Never	Often	Often	Often	Sometimes	Rarely	Never	Sometimes	Never	Never	Often	Often	Often	Never	Rarely	Rarely	Rarely	Rarely	Rarely	4	Other	No	No	Yes	No	Yes	No	Yes	11-15 days	Yes	No	5	Workload	1	0
524	25	Female	married	pediatric surgery	Aleppo	Public hospital	university hospital	No	9	2	Often	Often	Often	Sometimes	Often	Often	Often	Often	Never	Sometimes	Never	Never	Never	Sometimes	Sometimes	Sometimes	Often	Sometimes	Sometimes	Sometimes	Rarely	Often	Sometimes	4	Other	No	No	Yes	Yes	Yes	No	No	11-15 days	Yes	No	9	Workload Administrative Tasks Work Environment Lack of Support	1	0
525	27	Male	single	Cardiology	Aleppo	Public hospital	university hospital	Yes	10	2	Sometimes	Often	Often	Often	Rarely	Often	Never	Always	Never	Often	Never	Never	Never	Often	Sometimes	Sometimes	Rarely	Rarely	Often	Often	Sometimes	Often	Always	3	Other	No	No	Yes	No	Yes	No	No	11-15 days	Yes	No	2	Workload	1	0
526	26	Male	married	ENT	Aleppo	Public hospital	university hospital	Yes	4	3	Rarely	Rarely	Rarely	Often	Rarely	Often	Rarely	Rarely	Often	Rarely	Rarely	Rarely	Sometimes	Rarely	Rarely	Rarely	Rarely	Rarely	Sometimes	Sometimes	Sometimes	Often	Rarely	8	Recreation	No	No	No	No	No	No	Yes	6-10 days	Yes	No	7	Workload Administrative Tasks	1	0
527	25	Male	single	ENT	Aleppo	Public hospital	university hospital	No	7	2	Always	Often	Rarely	Always	Never	Never	Never	Rarely	Never	Rarely	Never	Never	Often	Never	Never	Often	Rarely	Rarely	Sometimes	Rarely	Rarely	Never	Rarely	6	Other	No	No	No	No	No	No	No	0-5 days	Yes	No	9	Workload Administrative Tasks Work Environment Lack of Support	1	0
528	27	Female	married	ENT	Aleppo	Public hospital	university hospital	No	4	3	Sometimes	Sometimes	Often	Often	Never	Always	Often	Often	Rarely	Always	Never	Never	Never	Sometimes	Sometimes	Sometimes	Sometimes	Sometimes	Often	Often	Sometimes	Always	Never	7	Other	No	No	No	No	No	No	Yes	More than 15 days	Yes	Yes	8	Workload	1	0
529	25	Male	single	internal medicine	Aleppo	Public hospital	university hospital	No	8	2	Often	Sometimes	Rarely	Rarely	Sometimes	Rarely	Rarely	Sometimes	Often	Rarely	Sometimes	Sometimes	Never	Never	Never	Rarely	Never	Rarely	Rarely	Rarely	Rarely	Rarely	Rarely	3	Recreation	Yes	No	Yes	No	Yes	No	No	0-5 days	Yes	Yes	8	Workload Work Environment	1	0
530	27	Male	single	Ophthalmolog	Aleppo	private hospital	university hospital	No	5	2	Sometimes	Often	Often	Often	Rarely	Often	Often	Rarely	Sometimes	Often	Rarely	Rarely	Never	Rarely	Rarely	Rarely	Rarely	Rarely	Rarely	Rarely	Rarely	Sometimes	Rarely	7	Other	No	No	Yes	No	Yes	No	Yes	0-5 days	Yes	No	10	Workload	1	0
531	26	Male	single	Cardiology	Aleppo	Public hospital	health hospital	Yes	6	2	Always	Always	Always	Always	Always	Always	Always	Always	Always	Always	Always	Always	Always	Always	Always	Always	Always	Always	Always	Always	Always	Always	Always	1	Other	Yes	No	Yes	Yes	No	No	No	0-5 days	No	No	1	Workload Patient Care Administrative Tasks Work Environment Lack of Support	1	1
532	25	Female	single	pedicatrics	Aleppo	Public hospital	university hospital	No	9	2	Sometimes	Often	Often	Often	Rarely	Rarely	Often	Always	Sometimes	Often	Rarely	Rarely	Sometimes	Sometimes	Sometimes	Rarely	Rarely	Rarely	Rarely	Rarely	Often	Rarely	Often	5	Social Support	No	No	Yes	Yes	Yes	Yes	No	0-5 days	No	Yes	7	Workload Work Environment Lack of Support	1	0
533	27	Male	single	neurosurgery	Aleppo	Public hospital	health hospital	No	13	2	Often	Always	Always	Always	Always	Always	Always	Always	Always	Always	Always	Always	Always	Always	Always	Always	Always	Always	Always	Always	Always	Always	Always	1	Other	No	No	Yes	No	Yes	No	No	0-5 days	No	No	1	Other	0	0
534	27	Male	single	internal medicine	Aleppo	Public hospital	university hospital	Yes	8	2	Always	Often	Always	Always	Sometimes	Always	Always	Always	Always	Sometimes	Always	Sometimes	Sometimes	Sometimes	Always	Sometimes	Sometimes	Sometimes	Rarely	Always	Always	Always	Always	0	Other	Yes	No	Yes	No	Yes	No	No	0-5 days	No	Yes	0	Administrative Tasks Work Environment	0	0
535	25	Male	single	ENT	Aleppo	Public hospital	health hospital	Yes	10	2	Always	Always	Always	Always	Always	Often	Often	Often	Often	Sometimes	Always	Always	Often	Often	Rarely	Often	Rarely	Often	Sometimes	Sometimes	Often	Rarely	Always	2	Exercise	No	No	Yes	No	No	No	No	6-10 days	No	Yes	2	Workload Administrative Tasks Work Environment	1	0
536	26	Male	single	Cardiology	Aleppo	Public hospital	university hospital	No	8	3	Often	Sometimes	Sometimes	Rarely	Often	Often	Sometimes	Sometimes	Sometimes	Often	Rarely	Rarely	Often	Sometimes	Sometimes	Never	Never	Never	Never	Sometimes	Often	Rarely	Sometimes	3	Recreation	No	No	Yes	No	Yes	No	No	0-5 days	No	Yes	4	Administrative Tasks Work Environment Lack of Support	0	0
537	26	Male	single	Orthopedics	Aleppo	Public hospital	university hospital	Yes	5	3	Never	Always	Never	Always	Never	Never	Rarely	Always	Often	Always	Sometimes	Never	Never	Often	Rarely	Never	Always	Rarely	Never	Always	Always	Often	Rarely	7	Exercise	Yes	No	No	No	No	No	No	0-5 days	Yes	Yes	8	Workload	1	0
538	26	Female	single	Ophthalmolog	Aleppo	Public hospital	university hospital	No	5	3	Often	Rarely	Rarely	Often	Often	Rarely	Rarely	Rarely	Sometimes	Sometimes	Sometimes	Rarely	Never	Rarely	Rarely	Sometimes	Often	Often	Sometimes	Sometimes	Sometimes	Often	Sometimes	6	Social Support	Yes	No	Yes	Yes	No	No	Yes	11-15 days	Yes	No	6	Workload Patient Care Administrative Tasks Work Environment Lack of Support	1	1
539	26	Male	single	Ophthalmolog	Aleppo	Public hospital	university hospital	Yes	5	2	Always	Often	Often	Never	Never	Sometimes	Never	Always	Never	Sometimes	Never	Never	Never	Always	Sometimes	Always	Often	Sometimes	Rarely	Never	Rarely	Always	Sometimes	5	Other	No	No	Yes	No	No	No	No	11-15 days	Yes	Yes	7	Workload Work Environment	1	0
540	28	Male	single	Ophthalmolog	Aleppo	Public hospital	university hospital	No	4	4	Always	Sometimes	Sometimes	Rarely	Sometimes	Always	Always	Rarely	Always	Always	Never	Never	Never	Often	Never	Often	Never	Rarely	Always	Always	Often	Always	Often	6	Recreation	No	No	No	No	No	No	Yes	11-15 days	Yes	No	9	Patient Care Work Environment	0	1
541	26	Male	single	genral surgery	Aleppo	Public hospital	university hospital	Yes	9	3	Never	Always	Always	Always	Sometimes	Never	Sometimes	Never	Never	Always	Often	Never	Always	Always	Rarely	Often	Sometimes	Sometimes	Never	Sometimes	Sometimes	Sometimes	Sometimes	6	Exercise	No	No	Yes	No	No	No	Yes	More than 15 days	Yes	No	7	Administrative Tasks Work Environment	0	0
542	27	Female	single	pedicatrics	Aleppo	Public hospital	university hospital	No	5	3	Always	Always	Always	Always	Always	Always	Always	Always	Sometimes	Always	Never	Never	Never	Never	Always	Sometimes	Sometimes	Sometimes	Always	Always	Always	Always	Sometimes	5	Social Support	No	No	No	No	No	No	No	0-5 days	Yes	No	8	Workload Work Environment Lack of Support	1	0
543	29	Female	single	genral surgery	Aleppo	Public hospital	university hospital	Yes	8	4	Always	Always	Sometimes	Always	Rarely	Never	Never	Always	Rarely	Often	Never	Rarely	Often	Never	Sometimes	Sometimes	Rarely	Rarely	Rarely	Rarely	Rarely	Sometimes	Sometimes	4	Recreation	No	No	Yes	Yes	Yes	No	Yes	More than 15 days	Yes	Yes	7	Workload Work Environment Lack of Support	1	0
544	28	Male	single	Ophthalmolog	Aleppo	Public hospital	university hospital	Yes	4	2	Often	Often	Often	Often	Often	Often	Often	Often	Rarely	Often	Rarely	Rarely	Always	Often	Often	Sometimes	Often	Sometimes	Rarely	Rarely	Always	Often	Rarely	2	Other	Yes	No	No	No	Yes	No	Yes	11-15 days	Yes	No	10	Workload Work Environment Lack of Support	1	0
545	26	Female	single	pedicatrics	Aleppo	Public hospital	university hospital	No	9	2	Often	Often	Often	Always	Often	Often	Often	Often	Often	Often	Sometimes	Always	Never	Rarely	Rarely	Often	Rarely	Rarely	Often	Often	Often	Often	Often	3	Other	Yes	No	No	No	Yes	No	No	6-10 days	Yes	Yes	10	Workload Administrative Tasks Work Environment	1	0
546	24	Male	married	genral surgery	Aleppo	Public hospital	university hospital	No	7	2	Sometimes	Sometimes	Often	Often	Often	Often	Often	Often	Rarely	Sometimes	Rarely	Rarely	Rarely	Sometimes	Sometimes	Sometimes	Sometimes	Sometimes	Sometimes	Sometimes	Sometimes	Sometimes	Sometimes	4	Other	Yes	No	No	No	No	No	No	6-10 days	No	No	6	Work Environment Lack of Support	0	0
547	27	Female	married	pedicatrics	Aleppo	Public hospital	university hospital	No	9	2	Often	Often	Sometimes	Often	Often	Often	Rarely	Often	Sometimes	Sometimes	Sometimes	Sometimes	Never	Never	Never	Sometimes	Sometimes	Rarely	Rarely	Rarely	Sometimes	Rarely	Rarely	7	Other	Yes	No	Yes	No	No	No	No	More than 15 days	Yes	No	6	Administrative Tasks Work Environment	0	0
548	25	Male	single	Orthopedics	Aleppo	Public hospital	university hospital	No	13	2	Rarely	Always	Never	Always	Sometimes	Rarely	Sometimes	Rarely	Sometimes	Often	Sometimes	Never	Never	Never	Rarely	Sometimes	Never	Never	Often	Always	Always	Often	Often	6	Other	No	No	Yes	Yes	No	No	No	0-5 days	Yes	No	9	Workload Patient Care Administrative Tasks Work Environment Lack of Support	1	1
549	26	Male	single	Orthopedics	Aleppo	Public hospital	university hospital	No	13	2	Sometimes	Often	Never	Rarely	Often	Rarely	Sometimes	Often	Sometimes	Rarely	Never	Often	Never	Rarely	Rarely	Rarely	Sometimes	Rarely	Never	Often	Rarely	Rarely	Sometimes	8	Recreation	No	No	Yes	No	Yes	No	No	0-5 days	No	No	9	Workload Patient Care Administrative Tasks Work Environment Lack of Support	1	1
550	26	Female	single	pedicatrics	Aleppo	Public hospital	university hospital	No	10	2	Always	Always	Sometimes	Sometimes	Always	Always	Never	Often	Sometimes	Sometimes	Often	Never	Never	Sometimes	Sometimes	Often	Sometimes	Sometimes	Rarely	Never	Never	Never	Never	5	Social Support	No	No	Yes	No	Yes	No	No	11-15 days	Yes	Yes	7	Workload Work Environment	1	0
[truncated: 5,000 more columns]

## Sheet: For analysis
ID	Age:	Gender:	marital status:	Specialty:	نمط التخصص	Governorate	Employment Type:	Hospital Type:	Are you working in more than one medical facility?	Number of Night Shifts per Month:	Year of Residency:	At work, I feel mentally exhausted	Everything I do at work requires a great deal of effort	After a day at work, I find it hard to recover my energy	at work, I feel physically exhausted	When I get up in the morning, I lack the energy to start a new day at work	I want to be active at work, but somehow I am unable to manage	When I exert myself at work, I quickly get tired	At the end of my working day, I feel mentally exhausted and drained	Exhaustion	Ex color	I struggle to find any enthusiasm for my work	At work, I do not think much about what I am doing and I function on autopilot	I feel a strong aversion towards my job	I feel indifferent about my job	I’m cynical about what my work means to others	Mental disturbance	MD color	At work, I have trouble staying focused	At work I struggle to think clearly	I make mistakes in my work because I have my mind on other things	I’m forgetful and distracted at work	When I’m working, I have trouble concentrating	Emotional impariment	EI color	At work, I feel unable to control my emotions	I do not recognize myself in the way I react emotionally at work	During my work I become irritable when things don’t go my way	I get upset or sad at work without knowing why	At work I may overreact unintentionally	Cognitive impariment	CI color	BAT	Color	How would you rate your current work environment?	What methods do you use to cope with work stress?	Are you considering leaving your medical profession due to burnout?	Have you ever thought about seeking psychological counseling due to burnout?	Do you experience a lack of resources or medical tools while working?
1	29	0	3	0	1	0	0	0	0	10	4	4	4	5	4	5	5	4	5	4.5	2	5	4	2	1	3	2.5	0	2	4	1	2	2	2.2	0	4	4	4	4	4	4	2	3.56522	2	5	0	0	0	0
2	25	0	0	1	0	0	1	1	0	5	2	5	5	5	5	5	5	5	5	5	2	3	3	2	1	5	2.33333	0	4	4	1	1	2	2.4	0	2	1	4	4	3	2.8	1	3.47826	2	3	1	0	1	1
3	26	0	0	2	0	0	1	1	1	6	3	4	5	4	4	5	4	4	5	4.375	2	3	4	4	4	3	3	1	4	4	4	5	3	4	2	3	3	5	5	4	4	2	4.04348	2	10	0	0	1	0
4	25	1	0	3	1	0	1	1	0	13	2	3	2	3	3	2	3	3	3	2.75	1	3	4	2	2	2	2.16667	0	2	3	2	3	2	2.4	0	2	2	3	2	3	2.4	0	2.56522	0	7	2	0	0	1
5	27	1	2	3	1	0	1	1	1	10	3	4	3	3	4	3	5	4	4	3.75	2	3	4	2	3	4	2.66667	1	4	4	4	3	3	3.6	2	4	2	4	2	3	3	1	3.43478	2	4	1	0	0	1
6	24	0	0	30	3	0	1	1	1	0	2	5	3	2	4	2	5	5	5	3.875	2	2	3	1	1	1	1.33333	0	4	2	1	1	1	1.8	0	1	3	2	3	2	2.2	0	2.56522	0	10	0	1	0	1
7	24	0	1	30	3	0	1	1	0	0	1	3	2	1	3	1	1	3	3	2.125	0	1	1	1	1	3	1.16667	0	1	1	3	3	1	1.8	0	2	5	2	2	3	2.8	1	2.04348	0	8	2	0	0	1
8	27	1	0	4	1	1	1	1	1	6	3	5	5	5	5	5	5	5	5	5	2	5	5	4	3	2	3.16667	2	3	3	2	3	3	2.8	1	2	2	3	2	3	2.4	0	3.69565	2	1	1	0	0	1
9	30	1	0	0	1	0	1	1	0	10	6	4	4	5	4	2	1	2	3	3.125	2	2	1	1	2	1	1.16667	0	2	2	1	1	1	1.4	0	1	1	2	2	2	1.6	0	2.04348	0	7	1	0	0	1
10	25	0	0	5	3	2	1	1	1	0	2	2	3	3	3	2	2	3	3	2.625	1	2	3	1	1	1	1.33333	0	3	3	2	3	3	2.8	1	3	2	4	2	2	2.6	1	2.43478	0	8	1	0	0	1
11	28	0	0	6	0	0	1	1	0	4	4	4	3	4	2	4	2	2	3	3	1	1	4	1	1	2	1.5	0	2	2	1	2	2	1.8	0	1	1	2	1	1	1.2	0	2.08696	0	5	2	0	0	1
12	29	0	0	6	0	0	1	1	1	7	5	3	5	4	4	3	3	3	4	3.625	2	3	3	3	2	3	2.33333	0	2	2	2	2	2	2	0	2	2	3	2	2	2.2	0	2.78261	1	3	2	0	0	1
13	28	0	2	6	0	0	1	1	1	4	4	4	4	5	5	4	2	5	5	4.25	2	5	3	3	3	1	2.5	0	2	2	2	2	3	2.2	0	4	3	5	3	3	3.6	2	3.3913	2	3	2	0	0	1
14	29	0	0	6	0	0	1	1	0	4	4	5	4	5	5	4	2	3	4	4	2	3	3	3	2	5	2.66667	1	2	3	1	3	4	2.6	1	3	3	4	3	3	3.2	2	3.34783	2	5	2	0	0	1
15	27	1	0	7	1	0	1	0	0	6	4	3	3	2	4	2	2	4	3	2.875	1	2	1	4	2	4	2.16667	0	2	2	2	4	2	2.4	0	2	4	5	4	5	4	2	2.95652	1	4	2	0	1	1
16	28	1	0	8	0	0	1	1	1	8	4	3	3	4	3	3	3	3	3	3.125	2	3	5	4	4	3	3.16667	2	3	3	3	2	2	2.6	1	3	3	3	3	3	3	1	3.13043	2	5	2	1	0	1
17	28	0	0	9	0	0	1	1	1	4	4	4	4	4	4	4	4	5	5	4.25	2	5	4	5	3	3	3.33333	2	4	4	2	4	3	3.4	2	3	3	4	4	4	3.6	2	3.86957	2	5	1	0	0	1
18	27	0	1	1	0	0	1	1	0	2	4	3	3	4	4	3	2	3	3	3.125	2	4	3	2	4	2	2.5	0	4	4	2	4	4	3.6	2	3	2	3	3	3	2.8	1	3.13043	2	4	1	0	0	1
19	25	0	0	1	0	0	1	1	0	10	2	3	4	3	5	4	2	4	5	3.75	2	3	3	1	1	1	1.5	0	3	3	2	3	1	2.4	0	3	1	2	1	3	2	0	2.65217	1	4	2	0	0	1
20	25	0	1	6	0	0	1	1	0	9	2	4	5	5	5	5	5	5	5	4.875	2	3	4	3	3	2	2.5	0	4	4	3	3	4	3.6	2	3	2	4	4	4	3.4	2	3.86957	2	1	0	0	0	1
21	26	1	0	30	3	0	1	1	1	13	2	3	3	4	3	4	3	3	4	3.375	2	4	3	2	2	3	2.33333	0	3	3	2	3	3	2.8	1	1	3	5	3	4	3.2	2	3.08696	2	5	3	1	1	1
22	26	1	0	10	2	0	1	1	0	4	3	4	4	4	4	3	2	2	4	3.375	2	2	3	2	2	2	1.83333	0	2	2	3	3	3	2.6	1	2	2	2	2	2	2	0	2.65217	1	7	2	0	0	0
23	29	1	0	11	3	3	1	1	0	3	4	5	5	3	5	5	4	5	5	4.625	2	3	1	2	1	5	2	0	4	4	1	1	1	2.2	0	1	4	5	5	5	4	2	3.47826	2	7	0	0	1	1
24	27	1	2	12	0	0	1	1	0	0	4	3	2	3	2	3	3	3	3	2.75	1	2	2	1	1	1	1.16667	0	2	2	3	2	2	2.2	0	2	2	2	1	2	1.8	0	2.13043	0	7	2	0	0	1
25	27	0	2	13	1	0	1	1	0	4	5	5	4	5	5	5	4	5	5	4.75	2	5	3	4	3	3	3	1	4	5	2	5	4	4	2	3	4	4	3	3	3.4	2	4.04348	2	5	0	0	1	1
26	28	0	0	1	0	0	1	1	0	1	4	3	2	4	4	3	3	4	3	3.25	2	3	1	1	1	1	1.16667	0	2	2	1	1	2	1.6	0	2	1	3	3	2	2.2	0	2.26087	0	5	2	0	0	1
27	29	0	0	6	0	0	1	0	0	6	4	3	2	3	3	3	1	3	3	2.625	1	1	1	1	1	1	0.833333		1	1	1	2	1	1.2	0	2	1	4	1	3	2.2	0	1.86957	0	8	2	0	0	1
28	25	0	0	6	0	0	1	1	0	9	2	4	4	5	5	4	4	5	5	4.5	2	4	3	2	2	2	2.16667	0	3	3	2	4	2	2.8	1	3	2	4	3	3	3	1	3.3913	2	7	0	0	0	1
29	25	0	0	6	0	0	1	1	0	8	2	5	5	5	5	5	5	4	4	4.75	2	5	4	4	3	2	3	1	3	3	3	3	3	3	1	3	3	4	4	3	3.4	2	3.82609	2	4	2	1	0	1
30	26	0	0	14	3	0	1	1	0	10	3	4	4	4	5	3	4	3	4	3.875	2	3	3	3	3	2	2.33333	0	3	3	2	3	3	2.8	1	2	4	3	2	3	2.8	1	3.17391	2	6	0	0	1	1
31	25	0	0	10	2	0	1	1	0	4	2	3	2	2	3	1	2	3	1	2.125	0	2	3	1	1	1	1.33333	0	1	1	1	2	1	1.2	0	1	3	4	1	3	2.4	0	1.86957	0	6	1	0	0	1
32	26	0	0	1	0	0	1	1	0	9	2	5	4	5	5	4	4	5	5	4.625	2	4	4	4	3	3	3	1	3	3	2	3	2	2.6	1	3	2	4	3	3	3	1	3.6087	2	1	2	1	1	1
33	26	0	0	1	0	0	1	1	1	12	3	4	5	4	4	3	3	3	4	3.75	2	3	3	2	2	2	2	0	2	2	2	3	2	2.2	0	3	3	4	2	4	3.2	2	3	1	5	2	0	0	1
34	26	0	2	11	3	0	1	1	0	1	1	3	3	2	3	2	1	3	3	2.5	0	2	3	1	1	2	1.5	0	1	2	1	2	2	1.6	0	1	3	2	1	2	1.8	0	2	0	8	0	0	0	1
35	27	0	0	13	1	0	1	1	0	6	3	4	5	4	5	4	3	4	4	4.125	2	3	4	2	2	3	2.33333	0	2	2	2	2	2	2	0	3	3	5	3	4	3.6	2	3.26087	2	5	2	0	0	1
36	26	0	0	13	1	0	1	1	0	6	3	3	3	3	4	2	2	3	3	2.875	1	2	4	1	1	1	1.5	0	2	2	2	2	2	2	0	2	2	3	3	2	2.4	0	2.34783	0	6	2	0	0	1
37	29	0	0	6	0	0	1	0	0	9	3	5	4	5	4	5	3	3	3	4	2	2	3	2	1	2	1.66667	0	3	2	1	1	2	1.8	0	1	2	2	2	3	2	0	2.65217	1	9	3	1	0	1
38	26	0	0	1	0	0	1	1	0	6	3	3	3	5	4	5	2	5	4	3.875	2	4	2	3	3	3	2.5	0	2	4	2	2	3	2.6	1	3	3	4	4	4	3.6	2	3.34783	2	5	2	1	0	1
39	26	0	0	6	0	0	1	1	0	6	3	4	4	5	4	3	4	4	4	4	2	2	3	1	1	1	1.33333	0	2	2	1	2	2	1.8	0	2	3	3	3	2	2.6	1	2.69565	1	2	1	0	0	1
40	27	0	1	6	0	0	1	1	0	7	3	3	2	3	4	5	2	2	3	3	1	1	2	1	1	2	1.16667	0	2	2	1	2	1	1.6	0	2	1	3	2	1	1.8	0	2.08696	0	4	0	0	1	1
41	26	0	0	6	0	0	1	1	0	8	1	4	4	4	5	5	3	5	4	4.25	2	3	4	3	2	3	2.5	0	3	4	1	2	2	2.4	0	2	1	3	2	3	2.2	0	3.13043	2	1	0	1	0	1
42	26	0	0	15	2	0	1	0	0	7	2	3	3	3	3	3	3	2	4	3	1	3	3	1	1	2	1.66667	0	3	3	2	2	2	2.4	0	3	2	2	3	2	2.4	0	2.52174	0	7	2	0	0	1
43	28	0	0	6	0	0	1	1	1	4	4	5	5	4	4	4	2	3	4	3.875	2	4	2	1	1	1	1.5	0	3	3	2	2	2	2.4	0	3	3	3	3	3	3	1	2.91304	1	5	3	0	1	1
44	30	0	0	2	0	0	1	1	1	6	5	3	2	2	2	3	2	2	2	2.25	0	3	2	1	1	1	1.33333	0	2	2	2	2	2	2	0	3	2	3	3	3	2.8	1	2.17391	0	5	0	0	0	1
45	27	0	0	12	0	0	1	1	1	3	4	3	4	4	3	3	2	2	3	3	1	3	3	1	1	1	1.5	0	2	2	2	2	2	2	0	2	1	3	3	2	2.2	0	2.34783	0	5	0	0	0	1
46	29	0	0	5	3	0	1	1	0	0	4	3	3	3	4	4	3	3	3	3.25	2	4	2	4	2	3	2.5	0	2	3	2	2	2	2.2	0	2	2	3	3	2	2.4	0	2.78261	1	5	2	0	0	1
47	26	0	0	5	3	0	1	1	0	0	3	3	2	4	3	4	4	3	4	3.375	2	4	3	3	3	3	2.66667	1	4	3	2	3	3	3	1	3	3	4	3	3	3.2	2	3.21739	2	2	2	0	0	1
48	26	0	1	5	3	0	1	1	0	0	3	3	3	3	4	4	2	4	3	3.25	2	2	2	1	1	2	1.33333	0	2	2	2	1	2	1.8	0	1	1	3	3	2	2	0	2.30435	0	6	2	0	0	1
49	26	0	0	5	3	0	1	1	0	0	3	5	3	4	4	4	3	3	3	3.625	2	3	3	1	1	1	1.5	0	2	2	2	2	2	2	0	2	2	2	2	2	2	0	2.52174	0	0	0	0	0	1
50	25	0	0	5	3	0	1	1	0	0	2	3	3	3	2	3	1	3	3	2.625	1	3	4	2	1	2	2	0	2	2	2	2	2	2	0	3	2	4	3	2	2.8	1	2.47826	0	4	0	0	0	1
51	26	0	0	5	3	0	1	1	0	0	2	3	3	4	4	5	2	4	4	3.625	2	4	3	2	3	2	2.33333	0	3	2	4	3	2	2.8	1	2	1	2	1	1	1.4	0	2.78261	1	4	2	0	0	0
52	30	0	0	15	2	0	1	1	0	4	5	5	5	5	4	4	3	5	5	4.5	2	3	3	2	1	1	1.66667	0	3	3	1	3	4	2.8	1	2	3	3	2	2	2.4	0	3.13043	2	5	2	0	0	1
53	26	0	0	16	2	0	1	1	0	0	3	3	2	2	3	2	2	2	2	2.25	0	2	2	2	2	1	1.5	0	2	2	2	3	3	2.4	0	3	2	2	3	2	2.4	0	2.21739	0	9	0	0	0	1
54	29	0	1	16	2	0	1	1	1	0	4	3	3	2	4	2	2	3	3	2.75	1	2	3	1	1	1	1.33333	0	2	3	3	2	1	2.2	0	4	2	3	2	1	2.4	0	2.30435	0	6	0	0	0	1
55	28	0	0	16	2	0	1	1	0	0	4	3	2	3	3	3	3	4	3	3	1	3	3	2	2	2	2	0	3	3	2	2	2	2.4	0	2	2	3	2	2	2.2	0	2.56522	0	7	0	0	0	1
56	26	0	0	11	3	0	1	1	0	3	3	3	2	4	4	3	2	3	3	3	1	4	3	2	1	2	2	0	1	2	2	2	2	1.8	0	3	2	2	2	2	2.2	0	2.43478	0	5	2	0	0	1
57	25	0	0	17	0	0	1	1	0	7	1	4	3	3	3	3	3	3	3	3.125	2	2	3	1	1	2	1.5	0	3	2	3	2	3	2.6	1	2	2	3	2	3	2.4	0	2.56522	0	6	0	0	0	1
58	30	0	0	13	1	0	1	1	1	4	5	3	4	3	3	2	2	3	3	2.875	1	3	4	1	1	1	1.66667	0	3	3	2	2	2	2.4	0	2	2	3	1	3	2.2	0	2.43478	0	7	0	0	0	0
59	25	1	0	18	1	0	1	1	0	15	2	2	5	3	3	2	2	1	2	2.5	0	2	4	2	2	3	2.16667	0	2	1	1	1	1	1.2	0	1	1	2	1	1	1.2	0	1.95652	0	3	1	1	0	1
60	27	1	1	4	1	4	1	0	1	13	2	5	5	4	5	5	5	5	5	4.875	2	5	5	1	1	1	2.16667	0	5	3	2	4	4	3.6	2	1	1	2	3	4	2.2	0	3.52174	2	6	1	0	0	1
61	26	1	1	4	1	5	1	0	1	15	2	3	5	4	5	4	2	5	5	4.125	2	1	2	1	1	2	1.16667	0	2	1	3	2	3	2.2	0	1	3	4	2	4	2.8	1	2.82609	1	5	1	0	0	1
62	27	0	0	13	1	5	1	0	0	15	2	3	3	3	3	2	2	3	3	2.75	1	1	1	1	1	2	1	0	2	1	2	1	2	1.6	0	2	2	2	2	3	2.2	0	2.04348	0	8	1	0	0	1
63	27	0	0	13	1	5	1	0	0	11	3	4	3	2	3	2	2	3	3	2.75	1	2	2	1	1	1	1.16667	0	2	2	1	1	1	1.4	0	2	2	3	2	3	2.4	0	2.08696	0	4	2	0	0	1
64	30	0	1	13	1	5	1	0	0	9	4	5	4	3	5	4	5	4	4	4.25	2	3	5	3	3	2	2.66667	1	5	5	4	4	4	4.4	2	2	2	3	3	3	2.6	1	3.69565	2	5	1	0	0	1
65	28	0	0	6	0	2	1	1	0	7	4	4	3	3	3	4	3	3	4	3.375	2	3	3	3	1	1	1.83333	0	1	1	2	2	2	1.6	0	2	2	5	3	5	3.4	2	2.73913	1	5	2	0	0	1
66	28	0	0	6	0	2	1	1	0	6	4	5	4	4	5	3	2	5	5	4.125	2	1	1	3	1	4	1.66667	0	3	3	3	4	3	3.2	2	3	4	5	5	3	4	2	3.43478	2	5	0	0	0	1
67	28	1	0	6	0	2	1	1	0	12	3	3	3	3	3	1	1	3	3	2.5	0	4	4	1	2	4	2.5	0	4	4	3	3	1	3	1	4	3	1	3	3	2.8	1	2.78261	1	5	2	0	1	1
68	27	1	0	6	0	2	1	1	0	15	3	4	4	3	5	4	2	3	5	3.75	2	4	5	2	1	1	2.16667	0	2	2	1	2	1	1.6	0	1	1	3	2	3	2	0	2.65217	1	7	0	0	0	1
69	26	0	0	6	0	2	1	1	0	15	3	4	4	5	5	5	4	4	5	4.5	2	4	4	3	1	3	2.5	0	3	3	2	3	2	2.6	1	1	2	1	1	1	1.2	0	3.04348	2	5	1	1	0	1
70	26	0	0	6	0	2	1	1	1	15	3	5	5	5	5	5	5	5	5	5	2	5	5	4	4	4	3.66667	2	3	3	2	4	3	3	1	3	5	5	4	3	4	2	4.21739	2	2	1	1	0	1
71	27	0	0	6	0	2	1	1	0	8	4	5	4	5	4	4	3	4	4	4.125	2	4	3	3	1	2	2.16667	0	3	3	2	3	3	2.8	1	3	2	3	3	3	2.8	1	3.21739	2	3	0	0	0	1
72	26	1	0	13	1	2	1	1	0	12	3	4	3	3	4	4	5	3	4	3.75	2	5	3	2	3	3	2.66667	1	3	4	2	2	3	2.8	1	3	3	3	3	2	2.8	1	3.21739	2	2	1	0	1	1
73	25	1	0	1	0	2	1	1	1	9	2	4	4	4	5	3	3	4	4	3.875	2	3	5	2	1	3	2.33333	0	4	4	2	3	3	3.2	2	4	1	4	3	5	3.4	2	3.3913	2	4	2	0	0	1
74	25	0	0	8	0	2	1	1	0	8	2	4	4	5	5	5	3	3	5	4.25	2	3	3	3	2	5	2.66667	1	4	3	2	3	3	3	1	4	4	5	4	4	4.2	2	3.73913	2	6	2	0	0	1
75	26	1	0	8	0	2	1	1	0	10	2	4	4	2	4	2	1	5	4	3.25	2	5	2	5	1	2	2.5	0	3	3	2	3	4	3	1	4	3	5	4	4	4	2	3.30435	2	2	1	1	1	0
76	25	0	0	17	0	2	1	1	1	8	2	4	4	5	5	5	4	4	5	4.5	2	4	4	2	1	2	2.16667	0	3	3	2	2	3	2.6	1	2	1	3	4	2	2.4	0	3.21739	2	5	2	0	0	1
77	25	0	0	17	0	2	1	1	1	8	2	4	4	4	4	3	3	4	4	3.75	2	4	3	2	2	4	2.5	0	3	3	2	2	3	2.6	1	4	4	4	3	4	3.8	2	3.34783	2	3	0	0	0	1
78	26	0	0	1	0	2	1	1	0	8	2	4	5	5	5	4	3	3	5	4.25	2	3	3	3	2	1	2	0	3	3	2	3	2	2.6	1	2	2	4	2	3	2.6	1	3.13043	2	6	3	1	0	1
79	26	0	1	10	2	2	1	1	0	3	3	4	4	4	5	3	4	4	3	3.875	2	2	2	2	3	3	2	0	2	3	2	3	4	2.8	1	4	2	4	3	4	3.4	2	3.21739	2	5	0	0	0	1
80	26	1	0	10	2	2	1	1	0	2	2	4	4	3	3	3	2	1	2	2.75	1	1	3	1	1	3	1.5	0	3	3	2	3	2	2.6	1	1	1	2	2	2	1.6	0	2.26087	0	7	1	0	0	1
81	27	1	0	10	2	2	1	1	1	6	3	3	4	2	2	2	2	2	2	2.375	0	3	3	2	2	2	2	0	2	3	2	2	4	2.6	1	2	2	2	3	2	2.2	0	2.3913	0	7	3	0	0	1
82	25	1	0	1	0	2	1	1	0	7	2	5	5	5	5	5	5	5	5	5	2	4	4	4	4	4	3.33333	2	5	5	4	4	5	4.6	2	4	4	4	4	4	4	2	4.47826	2	5	0	1	1	1
83	25	0	1	10	2	2	1	1	0	3	3	4	3	5	5	3	4	4	5	4.125	2	3	3	2	1	2	1.83333	0	3	3	2	2	2	2.4	0	3	3	5	3	4	3.6	2	3.21739	2	1	0	0	0	1
84	25	0	0	3	1	2	1	1	1	12	2	5	5	5	5	4	4	4	4	4.5	2	4	3	3	2	2	2.33333	0	2	3	2	3	3	2.6	1	3	2	4	3	3	3	1	3.3913	2	6	0	0	1	1
85	26	0	0	19	0	2	1	1	0	3	3	5	3	5	4	3	4	4	4	4	2	4	2	4	2	4	2.66667	1	3	3	3	3	3	3	1	3	2	4	4	4	3.4	2	3.47826	2	6	1	1	1	1
86	28	1	0	3	1	2	1	1	1	4	5	3	2	4	4	3	4	3	4	3.375	2	2	2	1	2	4	1.83333	0	3	2	2	3	2	2.4	0	3	1	1	2	3	2	0	2.6087	1	7	0	0	0	1
87	33	0	1	20	0	2	1	1	0	8	2	3	3	4	4	3	3	5	4	3.625	2	5	5	3	3	2	3	1	3	3	2	3	2	2.6	1	1	2	4	3	2	2.4	0	3.13043	2	2	3	0	0	1
88	25	1	0	1	0	2	1	1	1	7	2	4	5	4	5	3	3	4	4	4	2	4	4	4	3	1	2.66667	1	2	2	2	3	2	2.2	0	2	3	4	3	3	3	1	3.21739	2	1	2	1	0	1
89	28	0	1	1	0	2	1	1	0	8	2	3	3	3	3	4	2	4	3	3.125	2	2	2	2	2	3	1.83333	0	2	3	2	2	2	2.2	0	2	2	3	3	3	2.6	1	2.6087	1	6	0	0	1	1
90	28	0	0	8	0	2	1	1	1	7	3	5	5	5	5	5	4	5	5	4.875	2	5	1	4	4	3	2.83333	1	5	4	2	3	3	3.4	2	5	5	4	4	4	4.4	2	4.13043	2	2	0	1	1	1
91	26	0	0	21	0	2	1	1	0	8	2	3	5	4	5	4	3	4	5	4.125	2	2	4	2	1	4	2.16667	0	2	3	2	3	2	2.4	0	1	2	2	1	2	1.6	0	2.86957	1	5	1	0	0	1
92	27	0	0	6	0	2	1	1	0	8	4	3	3	2	4	2	1	2	2	2.375	0	1	3	1	1	1	1.16667	0	2	3	1	3	1	2	0	2	1	3	2	3	2.2	0	2.04348	0	7	0	0	0	1
93	27	0	0	6	0	2	1	1	0	7	4	4	4	2	4	3	1	1	3	2.75	1	2	4	1	1	1	1.5	0	1	1	2	2	1	1.4	0	3	1	3	2	3	2.4	0	2.17391	0	7	0	0	0	1
94	27	1	0	22	1	2	1	1	0	11	3	5	5	4	5	5	5	5	5	4.875	2	4	4	3	4	2	2.83333	1	3	2	2	3	3	2.6	1	3	5	5	3	4	4	2	3.86957	2	2	2	0	0	1
95	26	0	0	12	0	2	1	1	0	4	3	3	2	3	3	2	2	3	3	2.625	1	2	4	3	3	2	2.33333	0	2	3	4	2	2	2.6	1	1	3	3	1	3	2.2	0	2.56522	0	6	0	0	0	1
96	27	1	1	22	1	2	1	1	0	15	2	5	5	4	5	5	4	4	5	4.625	2	3	4	4	3	3	2.83333	1	4	5	5	4	5	4.6	2	3	4	5	5	5	4.4	2	4.30435	2	4	0	0	1	1
97	29	0	0	9	0	2	1	1	1	0	5	4	4	3	4	3	2	3	4	3.375	2	3	2	3	3	3	2.33333	0	3	3	2	3	3	2.8	1	3	1	3	3	3	2.6	1	2.95652	1	6	0	1	1	1
98	26	0	0	8	0	2	1	1	0	5	3	5	5	5	3	2	2	3	3	3.5	2	3	2	4	1	2	2	0	1	3	2	1	1	1.6	0	2	1	2	2	2	1.8	0	2.47826	0	4	0	1	0	1
99	26	0	0	1	0	2	1	1	1	5	3	4	3	3	4	3	3	2	3	3.125	2	5	4	5	4	2	3.33333	2	3	3	2	3	2	2.6	1	4	3	4	4	3	3.6	2	3.30435	2	1	3	1	1	1
100	28	1	0	1	0	5	1	1	1	4	3	4	1	3	4	4	2	4	4	3.25	2	5	4	3	4	3	3.16667	2	3	3	2	3	2	2.6	1	3	3	3	4	5	3.6	2	3.30435	2	5	0	0	0	1
101	28	0	0	1	0	2	1	1	0	10	2	4	4	4	4	4	4	4	4	4	2	4	5	4	4	3	3.33333	2	4	4	3	4	4	3.8	2	4	4	5	4	4	4.2	2	4	2	4	0	1	0	1
102	26	1	0	12	0	2	1	1	1	4	3	3	2	3	3	2	2	4	2	2.625	1	3	3	1	1	1	1.5	0	2	2	1	2	2	1.8	0	1	1	2	1	1	1.2	0	1.95652	0	8	2	0	0	1
103	28	0	0	30	3	2	1	1	1	15	3	5	5	5	5	3	1	4	5	4.125	2	1	4	1	1	1	1.33333	0	3	2	2	1	1	1.8	0	2	2	3	1	2	2	0	2.6087	1	5	0	0	0	1
104	26	0	0	23	0	2	1	1	0	8	2	4	4	4	4	4	3	4	4	3.875	2	3	3	3	2	2	2.16667	0	2	2	2	3	3	2.4	0	2	2	4	3	2	2.6	1	3	1	5	0	1	0	1
105	28	1	0	24	1	2	1	1	1	10	4	4	4	2	3	2	2	2	3	2.75	1	3	1	1	1	1	1.16667	0	2	2	1	2	2	1.8	0	1	1	3	1	2	1.6	0	2	0	8	2	0	0	1
106	26	0	0	9	0	2	1	1	0	4	3	5	4	3	3	4	3	3	4	3.625	2	4	4	4	3	5	3.33333	2	3	3	2	2	2	2.4	0	3	2	2	3	2	2.4	0	3.17391	2	3	0	1	0	1
107	28	1	0	1	0	6	1	1	1	8	2	3	3	4	2	3	3	4	4	3.25	2	2	3	2	1	3	1.83333	0	1	2	2	4	1	2	0	3	2	4	1	2	2.4	0	2.56522	0	5	0	0	0	1
108	26	0	1	12	0	2	1	1	1	7	3	5	4	5	5	4	3	4	5	4.375	2	5	3	5	2	3	3	1	4	2	2	4	2	2.8	1	3	2	4	3	4	3.2	2	3.6087	2	1	0	1	0	1
109	27	0	0	22	1	2	1	1	0	5	4	3	4	3	4	1	3	3	3	3	1	2	4	1	1	1	1.5	0	3	3	1	2	2	2.2	0	1	1	3	2	2	1.8	0	2.30435	0	4	2	0	1	1
110	27	1	0	9	0	2	1	1	1	10	3	4	5	4	4	3	3	5	5	4.125	2	4	4	2	2	2	2.33333	0	3	3	2	3	3	2.8	1	3	3	4	4	4	3.6	2	3.43478	2	3	1	0	1	1
111	26	0	0	8	0	2	1	1	0	4	3	2	5	5	5	5	5	5	5	4.625	2	4	2	4	4	4	3	1	4	5	3	4	5	4.2	2	5	5	5	5	5	5	2	4.3913	2	2	0	1	1	1
112	29	1	0	22	1	2	1	1	0	4	5	3	4	3	3	2	1	3	3	2.75	1	2	2	1	1	1	1.16667	0	1	1	1	1	2	1.2	0	2	1	3	2	2	2	0	1.95652	0	8	2	0	0	1
113	28	0	0	6	0	2	1	1	1	5	4	5	4	3	4	2	3	4	5	3.75	2	3	2	1	1	1	1.33333	0	3	2	2	2	2	2.2	0	3	3	2	3	3	2.8	1	2.73913	1	4	1	0	1	0
114	29	0	1	13	1	2	1	1	0	6	5	4	4	4	4	1	2	3	4	3.25	2	3	2	1	1	1	1.33333	0	3	3	2	2	2	2.4	0	3	3	3	2	2	2.6	1	2.56522	0	5	1	0	1	1
115	28	1	0	25	1	2	1	1	0	6	4	4	3	3	4	3	2	3	3	3.125	2	3	2	2	2	1	1.66667	0	3	2	2	3	2	2.4	0	2	1	3	1	1	1.6	0	2.3913	0	3	2	0	1	1
116	27	0	2	30	3	1	1	0	0	12	2	4	4	4	4	3	3	4	4	3.75	2	3	3	1	1	1	1.5	0	2	3	2	3	2	2.4	0	2	3	3	3	3	2.8	1	2.82609	1	5	1	0	0	1
117	29	0	0	6	0	1	1	0	0	7	3	3	4	5	4	3	2	2	3	3.25	2	2	4	2	2	3	2.16667	0	4	4	2	1	4	3	1	2	4	5	3	2	3.2	2	3.04348	2	4	0	1	1	1
118	25	0	1	12	0	1	1	0	0	12	2	3	3	3	3	3	3	3	3	3	1	3	2	1	1	1	1.33333	0	2	2	2	2	2	2	0	2	1	2	3	3	2.2	0	2.30435	0	5	2	0	0	1
119	26	0	0	26	1	1	1	0	0	8	3	4	3	5	5	5	5	5	5	4.625	2	3	2	3	1	5	2.33333	0	3	3	2	3	3	2.8	1	3	3	4	4	4	3.6	2	3.6087	2	5	3	1	0	1
120	27	1	0	11	3	1	1	1	0	3	3	3	3	4	4	3	2	3	3	3.125	2	4	3	2	2	3	2.33333	0	2	2	2	1	2	1.8	0	1	2	2	2	2	1.8	0	2.47826	0	5	0	0	0	1
121	29	1	0	3	1	1	1	0	1	10	5	4	4	3	3	3	2	3	3	3.125	2	3	3	3	3	3	2.5	0	3	3	4	4	4	3.6	2	4	4	5	4	4	4.2	2	3.43478	2	2	0	0	0	1
122	31	1	0	27	0	1	1	0	0	6	5	3	3	4	4	2	3	4	4	3.375	2	2	3	2	1	1	1.5	0	1	2	1	2	1	1.4	0	3	1	4	5	5	3.6	2	2.65217	1	6	0	0	0	1
123	31	1	0	27	0	1	1	0	1	6	4	4	3	5	5	4	3	2	4	3.75	2	1	4	1	1	1	1.33333	0	2	2	2	2	2	2	0	1	1	2	1	1	1.2	0	2.34783	0	8	2	0	0	1
124	28	1	0	25	1	1	1	0	1	7	3	3	2	2	4	1	1	1	2	2	0	3	4	2	1	3	2.16667	0	3	2	3	4	2	2.8	1	1	1	3	2	5	2.4	0	2.3913	0	8	0	0	0	1
125	30	0	2	13	1	1	1	0	1	5	5	3	3	3	2	3	2	3	3	2.75	1	2	2	2	2	2	1.66667	0	2	2	2	2	2	2	0	2	2	2	2	3	2.2	0	2.30435	0	7	0	0	1	1
126	27	0	0	11	3	1	1	0	0	6	2	3	3	1	1	1	3	2	2	2	0	5	3	5	5	1	3.16667	2	3	2	2	2	2	2.2	0	2	1	3	2	1	1.8	0	2.3913	0	1	2	1	0	1
127	27	0	0	6	0	1	1	1	0	10	3	4	4	5	5	5	3	5	5	4.5	2	3	2	3	2	5	2.5	0	3	2	2	3	3	2.6	1	4	3	3	3	4	3.4	2	3.52174	2	6	1	1	1	1
128	25	0	0	10	2	1	1	1	0	8	2	3	2	3	3	5	3	2	3	3	1	4	2	5	3	4	3	1	3	3	2	2	2	2.4	0	3	2	3	4	2	2.8	1	2.95652	1	2	1	0	0	0
129	27	1	1	1	0	1	1	1	0	9	2	3	4	4	4	3	3	4	3	3.5	2	3	3	3	3	4	2.66667	1	3	3	3	3	3	3	1	2	2	3	3	4	2.8	1	3.17391	2	3	2	1	0	1
130	27	0	0	1	0	1	1	1	0	7	3	4	4	5	5	4	3	3	4	4	2	4	4	4	4	5	3.5	2	4	4	3	4	3	3.6	2	4	4	5	4	5	4.4	2	4.04348	2	5	1	1	0	1
131	26	0	0	10	2	1	1	1	0	6	3	3	2	3	2	3	2	3	3	2.625	1	3	5	1	1	2	2	0	3	1	1	1	2	1.6	0	1	1	3	1	2	1.6	0	2.13043	0	7	2	0	0	1
132	27	1	0	3	1	1	1	1	0	4	4	3	3	3	4	3	2	2	3	2.875	1	2	1	2	1	4	1.66667	0	1	2	1	2	1	1.4	0	2	1	4	3	3	2.6	1	2.30435	0	7	2	0	0	1
133	25	0	1	6	0	1	1	1	0	15	2	5	4	5	5	5	5	5	5	4.875	2	4	3	3	2	1	2.16667	0	3	3	2	5	4	3.4	2	2	1	4	4	4	3	1	3.65217	2	5	0	1	0	1
134	26	0	0	6	0	1	1	1	0	8	3	5	4	4	5	4	4	4	5	4.375	2	5	5	5	4	3	3.66667	2	4	5	2	2	3	3.2	2	2	3	5	5	4	3.8	2	4	2	5	1	1	0	1
135	26	0	0	11	3	1	1	1	0	3	3	3	3	2	3	3	2	2	4	2.75	1	3	4	3	3	4	2.83333	1	3	3	3	4	2	3	1	2	3	4	2	2	2.6	1	2.91304	1	3	2	1	0	1
136	27	1	2	3	1	1	1	1	0	6	3	5	4	5	5	5	4	5	5	4.75	2	5	5	5	3	2	3.33333	2	3	1	2	3	1	2	0	1	1	3	1	2	1.6	0	3.30435	2	5	0	1	0	1
137	27	0	0	1	0	1	1	1	0	7	3	4	3	4	4	3	4	3	3	3.5	2	2	2	2	1	3	1.66667	0	2	2	2	2	2	2	0	2	2	3	3	3	2.6	1	2.65217	1	7	1	0	0	1
138	25	1	0	4	1	1	1	1	0	10	2	4	4	4	4	3	3	3	4	3.625	2	5	4	5	2	2	3	1	3	3	3	3	2	2.8	1	2	2	2	2	3	2.2	0	3.13043	2	2	3	1	0	1
139	27	1	0	4	1	1	1	1	0	10	4	4	3	4	4	2	4	3	4	3.5	2	3	2	3	1	4	2.16667	0	4	4	3	3	3	3.4	2	3	2	3	4	3	3	1	3.17391	2	6	0	0	1	1
140	27	1	0	27	0	1	1	1	0	8	2	4	4	4	5	3	3	3	4	3.75	2	3	2	2	2	3	2	0	4	4	4	3	4	3.8	2	3	2	3	3	2	2.6	1	3.21739	2	6	1	0	0	1
141	27	1	0	27	0	1	1	1	0	8	2	4	4	4	4	5	3	4	4	4	2	3	2	2	2	3	2	0	4	4	4	4	4	4	2	3	2	3	3	3	2.8	1	3.3913	2	6	1	0	0	1
142	25	0	0	2	0	1	1	0	1	12	2	4	5	5	5	5	4	4	4	4.5	2	3	2	3	3	3	2.33333	0	3	3	3	3	3	3	1	4	2	4	4	3	3.4	2	3.56522	2	5	0	1	0	1
143	30	1	0	27	0	1	1	0	0	7	4	3	4	4	4	3	3	3	3	3.375	2	3	4	2	2	4	2.5	0	4	4	3	4	3	3.6	2	2	1	2	2	1	1.6	0	2.95652	1	7	2	0	0	1
144	30	1	0	23	0	0	1	1	1	3	5	3	3	4	4	5	2	2	4	3.375	2	1	3	1	1	2	1.33333	0	3	2	2	2	2	2.2	0	2	2	3	3	3	2.6	1	2.56522	0	6	1	0	0	1
145	29	1	1	8	0	0	1	1	1	4	5	2	3	4	3	3	2	4	3	3	1	1	2	1	1	2	1.16667	0	2	2	2	2	3	2.2	0	2	1	4	2	3	2.4	0	2.34783	0	8	2	0	0	1
146	27	1	0	27	0	1	1	0	1	18	3	3	4	4	3	3	3	4	5	3.625	2	3	2	2	1	1	1.5	0	2	1	2	1	2	1.6	0	2	1	2	1	2	1.6	0	2.34783	0	6	2	0	0	1
147	26	1	0	11	3	1	1	0	0	8	1	4	2	4	5	4	4	4	5	4	2	5	5	5	4	5	4	2	4	5	3	4	3	3.8	2	2	2	5	5	2	3.2	2	3.95652	2	2	1	1	0	1
148	27	0	0	0	1	2	1	1	0	7	4	5	5	5	5	5	5	5	5	5	2	5	5	5	5	5	4.16667	2	4	4	3	3	3	3.4	2	5	4	5	4	4	4.4	2	4.52174	2	6	1	1	0	1
149	25	0	0	11	3	1	1	1	0	6	2	5	4	4	3	4	3	5	5	4.125	2	3	3	3	3	2	2.33333	0	3	3	3	3	4	3.2	2	4	4	4	3	3	3.6	2	3.52174	2	3	0	1	1	1
150	25	0	1	13	1	1	1	1	0	7	2	4	4	4	4	4	3	4	4	3.875	2	4	4	3	1	2	2.33333	0	2	3	1	3	2	2.2	0	2	3	4	4	3	3.2	2	3.13043	2	5	0	1	0	1
151	25	0	1	28	3	1	1	1	0	7	2	3	2	3	4	4	3	3	3	3.125	2	5	5	5	1	3	3.16667	2	3	2	1	1	1	1.6	0	2	2	3	3	1	2.2	0	2.73913	1	6	1	1	0	1
152	27	1	0	7	1	2	1	1	1	12	2	5	5	5	5	5	4	5	5	4.875	2	5	5	5	4	4	3.83333	2	4	3	4	4	4	3.8	2	3	3	4	5	3	3.6	2	4.30435	2	3	2	1	0	1
153	26	0	0	23	0	5	1	0	1	14	2	5	5	5	5	5	2	2	5	4.25	2	5	3	5	2	2	2.83333	1	4	4	1	5	1	3	1	3	3	5	5	5	4.2	2	3.78261	2	3	1	1	0	1
154	28	0	0	1	0	2	1	1	1	4	4	5	5	5	3	4	4	4	5	4.375	2	5	2	4	3	4	3	1	3	3	2	3	2	2.6	1	2	2	4	3	4	3	1	3.52174	2	5	0	1	0	1
155	28	0	1	1	0	2	1	1	0	3	4	4	3	4	4	5	4	4	4	4	2	5	5	5	4	4	3.83333	2	4	4	3	3	3	3.4	2	3	3	4	4	4	3.6	2	3.91304	2	1	1	1	1	1
156	29	1	0	6	0	2	1	1	1	15	4	3	3	5	5	3	2	1	3	3.125	2	2	2	1	1	3	1.5	0	2	2	1	1	1	1.4	0	3	3	4	3	4	3.4	2	2.52174	0	4	2	0	0	1
157	27	0	0	1	0	2	1	1	1	6	4	3	3	4	3	4	2	2	3	3	1	3	3	2	2	2	2	0	3	3	3	3	3	3	1	2	2	2	3	3	2.4	0	2.73913	1	7	2	0	0	1
158	27	0	0	9	0	2	1	1	0	4	4	4	4	5	5	2	2	5	5	4	2	5	2	1	1	3	2	0	1	1	3	1	3	1.8	0	2	2	3	2	2	2.2	0	2.78261	1	7	1	0	0	1
159	28	1	0	21	0	2	1	1	1	12	5	3	4	3	3	2	4	4	4	3.375	2	4	4	4	3	4	3.16667	2	3	3	3	4	4	3.4	2	3	3	2	3	3	2.8	1	3.34783	2	7	3	0	0	1
160	27	0	0	5	3	2	1	1	1	0	4	3	4	3	4	2	3	5	3	3.375	2	4	3	3	1	2	2.16667	0	2	2	1	3	3	2.2	0	2	2	3	3	2	2.4	0	2.73913	1	6	2	0	0	1
161	26	0	0	27	0	5	1	0	0	14	2	5	4	4	5	4	3	3	4	4	2	4	3	3	1	1	2	0	3	4	2	4	3	3.2	2	3	5	5	3	4	4	2	3.47826	2	2	2	1	0	1
162	27	0	0	17	0	2	1	0	0	8	3	4	4	5	5	4	3	3	3	3.875	2	4	5	4	4	5	3.66667	2	3	4	3	4	4	3.6	2	3	3	4	3	4	3.4	2	3.82609	2	4	1	1	0	1
163	27	1	0	22	1	7	1	1	0	13	2	3	4	4	5	4	2	3	4	3.625	2	2	3	2	1	3	1.83333	0	2	2	2	2	1	1.8	0	2	1	2	2	2	1.8	0	2.52174	0	7	1	0	1	1
164	27	0	0	1	0	2	1	1	0	6	4	3	3	2	3	4	2	4	3	3	1	2	3	2	1	4	2	0	2	3	2	3	4	2.8	1	2	3	3	2	2	2.4	0	2.69565	1	2	0	0	0	1
165	26	0	0	13	1	7	1	0	0	16	2	4	3	4	4	2	3	3	4	3.375	2	4	4	2	2	3	2.5	0	5	4	3	4	4	4	2	3	3	4	4	4	3.6	2	3.47826	2	4	0	0	0	1
166	28	1	0	1	0	2	1	1	0	8	2	4	4	5	4	4	4	4	5	4.25	2	3	3	4	3	5	3	1	3	5	3	4	3	3.6	2	2	5	5	3	3	3.6	2	3.82609	2	4	2	1	1	1
167	26	0	0	5	3	2	1	1	1	0	2	1	2	2	3	1	2	1	3	1.875	0	3	5	2	3	2	2.5	0	1	1	1	1	1	1	0	1	1	1	1	1	1	0	1.73913	0	7	2	0	0	0
168	34	0	1	12	0	1	0	0	1	0	5	3	3	3	4	3	2	3	3	3	1	2	2	3	1	2	1.66667	0	3	2	2	3	2	2.4	0	2	2	4	2	3	2.6	1	2.56522	0	6	0	0	0	1
169	29	0	0	6	0	1	1	0	0	4	4	3	3	4	4	3	4	3	3	3.375	2	5	4	4	3	4	3.33333	2	4	4	3	3	3	3.4	2	4	4	4	4	3	3.8	2	3.6087	2	7	0	1	0	1
170	28	1	1	1	0	2	1	1	1	4	4	5	4	5	4	5	5	4	3	4.375	2	4	4	5	2	2	2.83333	1	3	2	2	2	2	2.2	0	4	3	2	2	2	2.6	1	3.30435	2	1	2	0	0	1
171	28	0	0	6	0	1	1	0	0	8	3	5	4	3	5	2	2	5	5	3.875	2	2	3	1	1	2	1.5	0	2	2	2	3	2	2.2	0	2	1	3	2	2	2	0	2.65217	1	6	0	1	0	1
172	29	1	2	8	0	1	1	0	1	17	2	3	3	5	5	1	1	2	5	3.125	2	1	1	1	1	1	0.833333		3	3	1	3	2	2.4	0	3	3	3	3	3	3	1	2.47826	0	5	2	0	0	1
173	26	1	0	15	2	1	1	0	0	13	1	4	5	5	5	4	4	2	4	4.125	2	1	2	1	1	2	1.16667	0	3	3	2	3	2	2.6	1	3	2	4	3	3	3	1	2.95652	1	4	0	0	1	1
174	26	0	0	20	0	1	1	0	0	4	1	5	5	5	5	5	5	5	5	5	2	5	4	3	3	4	3.16667	2	4	4	3	3	3	3.4	2	5	4	5	4	4	4.4	2	4.26087	2	2	0	1	1	1
175	25	1	0	25	1	1	1	0	0	14	1	4	4	3	4	3	3	4	4	3.625	2	3	3	3	3	4	2.66667	1	3	3	2	3	3	2.8	1	3	3	4	3	3	3.2	2	3.26087	2	7	1	0	0	1
176	26	0	0	13	1	1	1	1	1	13	3	4	5	4	3	3	2	2	4	3.375	2	2	3	1	1	1	1.33333	0	2	2	2	3	2	2.2	0	2	3	4	1	4	2.8	1	2.6087	1	6	2	0	0	1
177	25	1	0	10	2	1	1	1	0	8	2	3	4	4	5	4	3	3	5	3.875	2	3	5	5	3	1	2.83333	1	1	1	1	2	2	1.4	0	3	1	2	2	1	1.8	0	2.78261	1	1	0	1	0	1
178	27	0	0	13	1	1	1	1	1	15	3	3	4	2	3	2	1	2	2	2.375	0	1	2	1	1	1	1	0	1	1	1	3	2	1.6	0	1	1	3	1	2	1.6	0	1.78261	0	7	2	0	0	1
179	27	0	0	13	1	1	1	1	0	7	4	3	4	5	5	3	3	3	4	3.75	2	2	4	1	1	2	1.66667	0	2	3	1	2	2	2	0	2	2	4	2	3	2.6	1	2.73913	1	6	2	0	0	1
180	29	0	1	8	0	2	1	1	1	9	2020	5	4	5	4	5	4	5	5	4.625	2	4	2	2	1	2	1.83333	0	2	3	2	3	3	2.6	1	2	3	4	3	3	3	1	3.30435	2	4	1	1	1	1
181	27	1	0	1	0	1	1	1	1	10	3	5	4	5	5	5	3	4	5	4.5	2	3	4	3	3	5	3	1	5	4	3	5	4	4.2	2	5	3	4	5	3	4	2	4.13043	2	3	1	0	0	1
182	26	0	0	1	0	1	1	1	0	8	2	3	4	5	5	4	4	5	4	4.25	2	3	5	4	3	1	2.66667	1	3	3	2	3	2	2.6	1	3	3	3	3	3	3	1	3.3913	2	2	2	1	0	1
183	28	1	0	3	1	1	1	1	0	6	4	3	3	5	5	4	3	4	4	3.875	2	4	3	3	3	2	2.5	0	2	4	2	3	2	2.6	1	2	2	4	4	3	3	1	3.21739	2	6	2	0	0	1
184	27	0	0	13	1	1	1	1	0	7	4	2	4	4	4	1	2	3	4	3	1	2	1	2	1	1	1.16667	0	3	3	1	2	2	2.2	0	1	1	3	1	1	1.4	0	2.13043	0	1	2	0	0	1
185	25	1	0	14	3	1	1	1	0	8	2	5	5	5	5	5	3	3	5	4.5	2	3	3	1	1	3	1.83333	0	1	3	1	1	1	1.4	0	3	3	5	3	3	3.4	2	3.08696	2	2	2	1	0	1
186	26	1	0	1	0	1	1	1	1	11	2	4	4	4	5	4	4	3	4	4	2	4	3	3	3	3	2.66667	1	4	4	4	4	4	4	2	4	4	4	4	4	4	2	3.82609	2	6	2	0	0	1
187	26	1	0	12	0	0	1	0	1	17	2	2	2	3	3	3	2	2	2	2.375	0	2	3	3	3	3	2.33333	0	2	2	2	2	2	2	0	2	2	3	2	3	2.4	0	2.3913	0	4	1	0	0	1
188	23	0	0	30	3	8	0	0	0	0	0	3	5	3	3	4	3	3	4	3.5	2	4	4	3	3	3	2.83333	1	4	4	4	2	3	3.4	2	4	3	3	3	3	3.2	2	3.3913	2	1	1	1	0	1
189	28	1	2	27	0	2	1	0	1	7	3	4	3	2	4	3	3	2	2	2.875	1	4	3	2	2	4	2.5	0	3	3	3	2	3	2.8	1	2	3	2	3	3	2.6	1	2.82609	1	5	2	0	0	1
190	27	1	0	1	0	2	1	0	1	8	2	4	4	3	3	2	4	4	3	3.375	2	3	4	3	3	3	2.66667	1	3	3	3	3	3	3	1	3	3	4	2	3	3	1	3.17391	2	5	2	0	0	1
191	32	0	0	17	0	2	1	0	0	7	3	5	4	5	5	5	3	4	5	4.5	2	5	3	3	2	4	2.83333	1	3	3	3	2	3	2.8	1	4	3	4	5	4	4	2	3.78261	2	3	1	1	0	1
192	26	0	1	23	0	9	1	0	1	16	2	3	4	3	4	3	2	4	3	3.25	2	3	3	3	2	2	2.16667	0	2	2	2	2	2	2	0	2	2	3	3	2	2.4	0	2.65217	1	6	2	0	0	1
193	26	1	0	23	0	1	1	0	1	16	2	4	3	5	3	5	4	5	5	4.25	2	5	5	3	3	1	2.83333	1	1	3	2	3	3	2.4	0	1	1	4	3	4	2.6	1	3.30435	2	1	1	1	0	1
194	25	0	0	13	1	10	1	0	1	12	2	3	4	4	4	4	2	3	4	3.5	2	2	1	3	2	3	1.83333	0	1	1	1	1	2	1.2	0	1	2	2	1	3	1.8	0	2.34783	0	7	1	0	0	1
195	25	0	3	1	0	2	1	1	1	10	2	5	5	5	5	5	4	4	4	4.625	2	4	3	3	3	4	2.83333	1	4	4	4	4	3	3.8	2	3	2	4	4	3	3.2	2	3.86957	2	3	1	1	1	1
196	25	0	0	1	0	2	1	1	0	9	2	4	4	5	5	4	5	5	5	4.625	2	3	3	3	2	3	2.33333	0	3	3	3	5	3	3.4	2	4	3	4	4	3	3.6	2	3.73913	2	4	0	0	0	1
197	26	0	0	13	1	1	1	1	1	5	3	3	4	3	3	2	1	2	3	2.625	1	1	5	1	1	2	1.66667	0	2	3	1	1	2	1.8	0	3	3	2	1	3	2.4	0	2.26087	0	6	0	0	0	1
198	27	1	2	14	3	1	1	0	1	8	2	1	1	1	5	1	1	5	5	2.5	0	1	1	1	1	1	0.833333		1	1	1	1	1	1	0	1	1	1	1	1	1	0	1.52174	0	6	2	0	0	1
199	25	0	0	23	0	1	1	1	1	15	3	4	3	2	4	4	3	3	4	3.375	2	5	4	4	3	2	3	1	1	4	5	1	2	2.6	1	5	5	4	5	4	4.6	2	3.52174	2	5	0	1	0	1
200	26	0	0	6	0	1	1	1	0	9	3	4	4	3	3	3	2	4	3	3.25	2	1	1	1	1	1	0.833333		2	2	1	1	1	1.4	0	2	2	3	1	2	2	0	2.08696	0	2	2	0	1	1
201	26	0	0	6	0	1	1	1	0	7	3	3	3	3	4	2	2	2	2	2.625	1	2	5	2	2	2	2.16667	0	2	2	2	2	2	2	0	2	2	5	2	3	2.8	1	2.52174	0	7	2	0	0	1
202	27	0	0	6	0	1	1	1	0	9	3	3	4	5	5	4	5	4	4	4.25	2	3	4	3	2	3	2.5	0	2	3	2	3	3	2.6	1	3	1	3	3	2	2.4	0	3.21739	2	6	2	0	0	1
203	25	0	0	6	0	1	1	1	0	15	2	4	4	4	5	4	3	2	4	3.75	2	5	2	3	2	1	2.16667	0	2	2	2	3	2	2.2	0	2	2	4	3	3	2.8	1	2.95652	1	5	1	1	0	1
204	27	1	0	3	1	2	1	0	0	10	2	4	3	4	4	3	4	3	4	3.625	2	3	4	4	4	4	3.16667	2	3	3	4	4	4	3.6	2	2	3	2	3	3	2.6	1	3.43478	2	5	0	1	0	1
205	33	1	2	6	0	8	1	0	0	11	3	4	3	3	4	3	4	4	3	3.5	2	4	4	3	3	4	3	1	4	4	2	4	4	3.6	2	3	3	4	3	4	3.4	2	3.52174	2	7	2	0	0	1
206	26	0	1	6	0	8	1	0	0	10	3	5	4	5	5	5	4	5	5	4.75	2	5	5	5	5	5	4.16667	2	5	5	3	4	5	4.4	2	5	5	5	5	5	5	2	4.78261	2	0	0	1	1	1
207	29	1	0	3	1	8	1	0	1	133	2	4	4	4	4	4	5	5	5	4.375	2	4	4	4	3	3	3	1	3	3	3	3	3	3	1	4	3	4	4	4	3.8	2	3.78261	2	5	2	1	1	1
208	33	1	2	30	3	8	1	0	1	10	4	4	3	4	3	2	4	3	4	3.375	2	4	4	3	2	2	2.5	0	2	2	2	3	3	2.4	0	2	2	3	3	3	2.6	1	2.91304	1	3	2	1	0	1
209	33	1	2	6	0	0	1	0	1	10	4	5	4	3	4	2	3	3	4	3.5	2	2	3	1	1	1	1.33333	0	3	2	2	3	3	2.6	1	1	4	5	2	5	3.4	2	2.86957	1	5	2	0	0	1
210	27	1	1	1	0	8	1	0	0	9	3	3	3	3	3	3	4	3	2	3	1	3	2	2	2	2	1.83333	0	3	3	2	2	3	2.6	1	2	2	2	2	2	2	0	2.52174	0	5	3	0	1	1
211	25	0	0	6	0	0	1	0	0	12	2	3	5	3	3	3	3	4	3	3.375	2	3	4	2	2	1	2	0	2	3	2	3	3	2.6	1	1	3	2	2	2	2	0	2.69565	1	7	2	0	0	0
212	27	0	2	10	2	8	1	0	0	8	4	4	3	2	5	3	4	3	3	3.375	2	3	4	1	1	2	1.83333	0	2	2	2	2	3	2.2	0	3	2	2	3	2	2.4	0	2.65217	1	7	2	0	1	1
213	30	1	2	1	0	8	1	0	0	15	4	5	5	5	5	5	5	5	5	5	2	5	5	5	5	3	3.83333	2	5	5	3	5	5	4.6	2	3	5	5	5	5	4.6	2	4.73913	2	2	2	1	0	1
214	28	1	2	12	0	8	1	0	0	10	3	4	5	5	4	4	3	4	4	4.125	2	4	4	3	3	3	2.83333	1	3	4	3	3	3	3.2	2	2	3	4	2	3	2.8	1	3.47826	2	5	2	1	0	1
215	32	1	2	27	0	8	1	0	0	10	1	4	3	5	4	3	3	5	4	3.875	2	3	3	2	2	3	2.16667	0	2	2	1	2	2	1.8	0	3	2	2	2	2	2.2	0	2.78261	1	1	0	0	0	1
216	32	1	2	8	0	8	1	0	1	2	4	4	3	4	4	4	3	3	3	3.5	2	3	3	2	2	2	2	0	3	3	3	3	4	3.2	2	4	4	5	4	4	4.2	2	3.34783	2	6	2	0	0	1
217	25	1	0	14	3	8	1	0	0	12	2	5	5	3	3	3	3	3	3	3.5	2	3	3	3	3	3	2.5	0	3	3	3	3	3	3	1	3	3	4	3	4	3.4	2	3.26087	2	5	1	1	1	1
218	27	1	0	6	0	8	1	0	0	10	2	4	4	3	4	4	4	4	4	3.875	2	4	4	3	3	3	2.83333	1	4	3	3	3	3	3.2	2	3	3	3	3	3	3	1	3.43478	2	4	2	1	0	1
219	28	0	0	6	0	8	1	0	0	10	4	5	5	5	5	5	5	5	5	5	2	5	3	4	2	2	2.66667	1	3	3	1	3	3	2.6	1	3	3	3	4	3	3.2	2	3.69565	2	2	1	1	0	0
220	27	0	0	3	1	0	1	0	0	10	4	3	2	3	3	4	2	3	3	2.875	1	2	3	1	1	3	1.66667	0	1	2	2	2	2	1.8	0	3	3	4	3	4	3.4	2	2.56522	0	5	0	0	1	1
221	28	1	2	3	1	8	1	0	0	18	4	5	5	5	5	4	4	5	5	4.75	2	4	4	4	3	2	2.83333	1	3	3	2	4	3	3	1	4	4	5	5	5	4.6	2	4.04348	2	4	3	1	0	1
222	27	1	1	1	0	8	1	0	0	9	2	5	5	4	4	4	3	3	5	4.125	2	3	2	2	2	1	1.66667	0	2	3	2	3	3	2.6	1	1	2	4	3	2	2.4	0	2.95652	1	5	0	0	0	1
223	32	1	2	15	2	8	1	1	1	10	1	5	4	5	5	5	5	5	5	4.875	2	3	4	3	2	3	2.5	0	2	3	2	3	2	2.4	0	2	2	3	3	4	2.8	1	3.47826	2	4	2	0	0	1
224	30	0	0	6	0	8	1	0	0	12	3	5	4	5	5	4	5	5	5	4.75	2	4	4	4	3	3	3	1	4	4	3	3	4	3.6	2	4	4	3	2	2	3	1	3.86957	2	6	2	1	1	0
225	32	1	1	2	0	6	1	0	0	9	5	4	4	4	4	4	3	3	4	3.75	2	3	1	2	1	1	1.33333	0	2	3	2	3	3	2.6	1	2	2	3	3	3	2.6	1	2.78261	1	5	2	0	0	1
226	33	1	2	4	1	8	1	0	0	10	5	4	4	5	4	2	2	3	4	3.5	2	4	2	1	1	1	1.5	0	2	2	2	2	2	2	0	2	2	3	2	3	2.4	0	2.56522	0	6	0	0	0	1
227	35	1	1	25	1	8	1	0	0	3	5	4	4	4	4	4	5	4	4	4.125	2	4	4	3	3	4	3	1	3	3	2	3	3	2.8	1	3	3	4	3	3	3.2	2	3.52174	2	5	2	1	0	1
228	30	1	1	6	0	0	1	0	1	20	2	3	3	2	3	3	3	2	2	2.625	1	2	4	4	3	3	2.66667	1	3	3	2	1	3	2.4	0	4	4	4	1	4	3.4	2	2.86957	1	7	2	0	0	1
229	28	1	2	14	3	0	1	0	1	13	4	4	4	4	5	4	4	4	4	4.125	2	5	5	4	3	4	3.5	2	4	4	2	4	4	3.6	2	4	3	4	3	3	3.4	2	3.86957	2	5	0	0	1	1
230	29	0	2	20	0	8	1	0	0	0	1	5	3	3	3	2	4	3	3	3.25	2	4	4	4	4	4	3.33333	2	4	4	2	4	3	3.4	2	2	2	2	2	2	2	0	3.17391	2	1	2	0	0	1
231	31	1	2	30	3	8	1	0	0	15	2	4	4	4	5	4	3	3	3	3.75	2	3	3	2	2	2	2	0	2	2	1	2	2	1.8	0	3	3	2	2	2	2.4	0	2.73913	1	5	3	0	0	1
232	36	1	1	1	0	1	1	0	1	15	5	3	3	3	3	3	3	3	3	3	1	3	3	3	3	3	2.5	0	3	3	3	3	3	3	1	3	3	3	3	3	3	1	3	1	5	3	0	1	1
233	26	1	0	4	1	8	1	0	0	12	2	4	5	5	5	5	3	5	5	4.625	2	2	3	4	4	5	3	1	4	4	2	5	4	3.8	2	4	3	5	2	4	3.6	2	4	2	3	3	1	0	1
234	30	1	2	0	1	0	1	0	0	16	2	1	1	1	1	3	2	1	2	1.5	0	1	1	1	1	1	0.833333		1	1	1	1	2	1.2	0	1	1	1	1	1	1	0	1.21739	0	9	2	0	0	0
235	29	0	0	6	0	0	1	0	0	9	4	3	3	4	3	2	1	3	2	2.625	1	1	3	1	1	1	1.16667	0	3	2	1	2	1	1.8	0	1	3	2	1	2	1.8	0	2	0	4	2	0	0	0
236	28	1	1	0	1	8	1	0	0	10	4	5	3	2	4	4	2	3	4	3.375	2	3	3	4	5	4	3.16667	2	3	3	3	5	4	3.6	2	2	2	3	5	4	3.2	2	3.47826	2	3	1	1	1	1
237	28	1	1	6	0	8	1	0	1	20	4	4	4	4	4	4	3	3	4	3.75	2	4	4	4	4	3	3.16667	2	3	3	2	3	3	2.8	1	2	2	2	3	3	2.4	0	3.26087	2	4	1	0	0	0
238	33	0	3	20	0	0	1	0	1	9	1	5	5	5	5	5	5	5	5	5	2	5	3	2	3	3	2.66667	1	4	3	2	4	3	3.2	2	4	4	4	5	4	4.2	2	4.04348	2	5	0	0	1	1
239	32	1	2	4	1	0	1	0	1	20	4	4	4	5	5	5	4	5	4	4.5	2	4	4	3	3	3	2.83333	1	2	2	1	2	1	1.6	0	1	3	3	3	3	2.6	1	3.21739	2	5	1	1	0	1
240	29	0	2	20	0	0	1	0	0	0	1	2	1	3	3	2	1	3	3	2.25	0	1	4	1	1	3	1.66667	0	2	2	1	2	1	1.6	0	3	2	2	1	2	2	0	2	0	8	1	1	1	1
241	32	1	2	4	1	8	1	0	1	10	4	5	5	5	5	5	4	3	4	4.5	2	4	5	4	3	3	3.16667	2	3	3	3	5	5	3.8	2	5	5	5	3	5	4.6	2	4.21739	2	1	1	0	1	1
242	27	1	2	4	1	0	1	0	1	10	4	5	5	3	5	3	3	3	5	4	2	2	5	3	3	3	2.66667	1	3	3	3	3	3	3	1	2	2	3	3	3	2.6	1	3.30435	2	6	2	1	1	1
243	40	1	2	30	3	8	1	0	0	10	3	4	4	3	5	5	3	1	3	3.5	2	2	2	1	1	1	1.16667	0	3	2	2	1	2	2	0	2	2	2	1	2	1.8	0	2.34783	0	5	2	0	0	1
244	26	0	2	6	0	8	1	0	0	10	4	5	5	5	5	5	4	4	5	4.75	2	5	5	4	4	4	3.66667	2	4	4	3	4	4	3.8	2	4	4	4	4	4	4	2	4.30435	2	5	0	0	1	1
245	27	0	1	14	3	8	1	0	0	11	2	5	3	5	5	5	3	5	3	4.25	2	3	5	3	2	4	2.83333	1	2	3	2	3	2	2.4	0	2	3	3	4	3	3	1	3.3913	2	3	1	1	0	1
246	26	0	0	6	0	2	1	1	0	15	2	5	5	1	3	5	4	4	5	4	2	3	4	4	4	1	2.66667	1	3	3	4	3	3	3.2	2	4	5	5	5	5	4.8	2	3.82609	2	1	3	1	1	1
247	29	1	2	18	1	8	1	0	1	12	4	4	4	3	4	3	3	3	4	3.5	2	4	4	3	3	2	2.66667	1	2	2	2	4	3	2.6	1	3	3	4	4	3	3.4	2	3.21739	2	2	3	0	0	1
248		1	1	4	1	8	1	0	1	12	4	5	5	5	5	5	4	5	3	4.625	2	5	3	4	4	5	3.5	2	5	5	5	4	4	4.6	2	2	4	4	4	5	3.8	2	4.34783	2	2	2	1	1	1
249	30	1	1	1	0	8	1	0	1	18	3	3	3	2	3	2	2	2	2	2.375	0	2	3	2	3	2	2	0	2	2	2	3	2	2.2	0	5	2	2	1	1	2.2	0	2.30435	0	7	2	0	0	1
250	25	0	2	20	0	8	0	0	0	0	1	3	3	3	2	2	3	3	3	2.75	1	4	1	1	1	3	1.66667	0	2	2	3	3	2	2.4	0	1	1	3	1	1	1.4	0	2.21739	0	7	2	0	0	1
251	36	1	2	2	0	3	1	0	0	8	4	4	4	4	4	4	4	3	4	3.875	2	3	3	3	2	2	2.16667	0	3	3	3	3	2	2.8	1	2	2	3	3	2	2.4	0	3.04348	2	7	0	0	1	1
252	26	1	0	14	3	0	1	0	1	12	3	5	4	5	5	5	5	5	5	4.875	2	5	5	5	4	5	4	2	5	5	5	5	5	5	2	5	5	5	5	5	5	2	4.91304	2	6	0	1	0	0
253	27	1	1	4	1	8	1	0	0	12	1	5	4	4	4	3	5	4	4	4.125	2	3	4	4	3	3	2.83333	1	3	3	3	3	3	3	1	1	2	3	3	3	2.4	0	3.34783	2	1	1	1	0	1
254	32	1	1	4	1	8	1	0	0	9	1	4	4	2	2	1	2	3	4	2.75	1	2	2	2	2	2	1.66667	0	2	2	2	2	2	2	0	2	2	3	1	2	2	0	2.26087	0	9	1	1	0	1
255	25	0	0	29	3	8	0	0	0	9	2	3	2	2	2	2	2	2	1	2	0	2	1	1	1	1	1	0	1	1	1	1	1	1	0	1	1	3	1	2	1.6	0	1.52174	0	7	0	0	0	0
256	28	0	2	13	1	8	1	0	0	12	2	5	4	5	5	3	5	5	5	4.625	2	4	3	4	1	2	2.33333	0	2	3	2	3	2	2.4	0	5	5	5	5	4	4.8	2	3.78261	2	5	2	0	1	0
257	25	0	0	13	1	8	1	0	0	10	2	4	5	5	5	5	4	5	5	4.75	2	5	3	5	3	2	3	1	3	3	2	3	3	2.8	1	3	4	5	4	4	4	2	3.91304	2	3	2	1	0	1
258	35	1	2	17	0	8	1	0	1	10	3	5	4	4	4	4	4	3	4	4	2	3	2	2	1	4	2	0	4	3	1	3	2	2.6	1	2	2	2	3	2	2.2	0	2.95652	1	8	1	0	1	1
259	30	0	1	6	0	0	1	0	0	10	3	4	4	4	5	4	4	4	4	4.125	2	4	5	3	3	4	3.16667	2	4	4	3	3	4	3.6	2	3	3	4	3	3	3.2	2	3.73913	2	5	0	0	0	1
260	31	1	0	25	1	8	1	0	0	3	3	4	3	4	4	5	5	5	4	4.25	2	4	4	3	3	3	2.83333	1	4	3	2	3	3	3	1	5	5	4	5	5	4.8	2	3.91304	2	4	2	0	1	1
261	30	1	2	14	3	8	1	0	0	15	4	4	4	5	4	4	3	4	4	4	2	3	2	3	1	4	2.16667	0	3	3	3	4	2	3	1	3	2	3	2	3	2.6	1	3.17391	2	6	1	0	0	1
262	25	0	0	29	3	0	1	0	0	0	1	2	5	4	5	5	5	3	5	4.25	2	4	3	5	2	1	2.5	0	2	2	1	1	1	1.4	0	3	4	5	5	5	4.4	2	3.3913	2	0	2	1	1	1
263	33	1	2	4	1	0	1	0	1	20	1	4	5	5	5	4	2	4	5	4.25	2	5	3	3	1	3	2.5	0	4	3	3	5	3	3.6	2	2	3	4	3	3	3	1	3.56522	2	5	3	1	0	1
264	26	1	0	3	1	8	1	0	0	17	2	5	5	5	5	5	4	5	5	4.875	2	5	3	5	2	3	3	1	3	4	2	3	3	3	1	4	5	5	5	5	4.8	2	4.17391	2	4	2	1	1	1
265	35	1	2	3	1	0	1	0	0	10	4	4	3	4	5	4	2	3	2	3.375	2	4	2	1	1	2	1.66667	0	3	2	4	4	4	3.4	2	5	4	5	3	5	4.4	2	3.30435	2	5	2	0	1	1
266	27	1	0	1	0	8	1	0	1	15	2	2	2	3	3	1	1	1	1	1.75	0	2	4	2	1	1	1.66667	0	1	1	1	1	1	1	0	1	1	1	1	3	1.4	0	1.56522	0	6	3	0	0	1
267	27	1	1	3	1	8	1	0	0	2	3	4	4	4	5	4	4	5	5	4.375	2	4	4	3	2	4	2.83333	1	4	4	3	4	3	3.6	2	3	3	4	3	3	3.2	2	3.73913	2	4	0	1	0	1
268	27	0	2	6	0	8	1	0	0	10	4	5	5	5	5	5	4	5	5	4.875	2	4	2	3	1	1	1.83333	0	3	3	1	2	1	2	0	1	1	3	4	2	2.2	0	3.08696	2	2	1	0	0	1
269	29	1	1	25	1	8	1	0	0	13	4	3	3	4	3	4	3	4	3	3.375	2	3	2	1	3	3	2	0	1	2	3	2	3	2.2	0	1	1	2	2	2	1.6	0	2.52174	0	2	2	0	0	1
270	40	1	2	30	3	8	1	0	0	9	3	2	4	3	4	3	2	5	3	3.25	2	2	2	2	1	2	1.5	0	3	2	2	2	2	2.2	0	2	1	1	1	2	1.4	0	2.30435	0	6	2	0	0	1
271	25	0	0	16	2	8	1	0	0	0	2	3	3	4	5	2	3	3	3	3.25	2	3	2	1	1	1	1.33333	0	2	2	1	2	1	1.6	0	1	1	3	2	3	2	0	2.26087	0	7	2	0	0	1
272	27	1	1	3	1	8	1	0	1	14	2	4	4	5	5	5	3	3	3	4	2	2	3	1	1	1	1.33333	0	2	2	2	1	2	1.8	0	1	1	3	2	3	2	0	2.56522	0	6	1	1	0	1
273	29	0	2	6	0	8	1	0	0	12	3	4	3	3	3	2	2	5	5	3.375	2	4	3	2	1	3	2.16667	0	2	2	2	3	2	2.2	0	3	2	5	3	4	3.4	2	2.95652	1	4	1	1	0	1
274	27	0	0	6	0	2	1	1	0	15	2	3	5	5	5	3	3	5	5	4.25	2	3	3	5	3	4	3	1	3	3	2	3	3	2.8	1	4	4	5	5	5	4.6	2	3.86957	2	3	0	0	0	1
275	26	0	0	13	1	3	1	0	0	12	2	3	3	3	4	3	3	4	3	3.25	2	3	2	2	2	2	1.83333	0	2	3	2	3	3	2.6	1	2	3	3	3	2	2.6	1	2.73913	1	7	0	0	0	0
276	29	0	0	8	0	9	1	0	0	14	3	4	4	5	4	4	5	3	5	4.25	2	4	3	4	2	1	2.33333	0	3	2	2	3	2	2.4	0	3	2	4	3	3	3	1	3.26087	2	3	1	1	0	1
277	29	1	0	3	1	9	1	0	0	20	3	5	3	5	5	5	2	3	4	4	2	1	5	1	1	3	1.83333	0	1	3	1	2	3	2	0	2	3	4	2	3	2.8	1	2.91304	1	6	1	1	0	1
278	26	1	0	4	1	9	1	0	0	16	2	4	4	3	5	5	3	3	3	3.75	2	4	4	3	3	3	2.83333	1	3	3	2	2	2	2.4	0	2	3	3	2	3	2.6	1	3.13043	2	7	0	0	0	1
279	30	1	2	25	1	9	1	0	0	12	5	4	4	4	4	3	2	3	3	3.375	2	2	3	1	1	2	1.5	0	2	2	1	1	2	1.6	0	2	2	2	1	1	1.6	0	2.26087	0	6	0	0	0	1
280	27	0	0	23	0	9	1	0	0	12	3	5	5	4	4	5	1	4	5	4.125	2	4	1	1	1	1	1.33333	0	3	3	1	1	1	1.8	0	1	3	3	4	3	2.8	1	2.78261	1	5	1	1	0	1
281	25	1	0	13	1	7	1	1	0	8	2	2	4	4	5	2	2	2	3	3	1	4	4	2	1	4	2.5	0	2	1	1	1	1	1.2	0	1	1	3	1	3	1.8	0	2.34783	0	3	2	1	0	0
282	26	1	0	6	0	7	1	1	0	10	2	3	4	3	4	2	1	4	2	2.875	1	2	2	3	1	4	2	0	2	2	1	1	1	1.4	0	1	3	4	3	4	3	1	2.47826	0	3	1	0	1	1
283	27	1	1	10	2	7	1	1	0	5	2	4	3	4	4	3	2	2	4	3.25	2	1	4	2	1	3	1.83333	0	2	2	3	2	2	2.2	0	2	2	3	2	4	2.6	1	2.65217	1	7	0	0	0	0
284	27	1	0	23	0	7	1	1	0	6	4	4	3	3	4	3	3	3	3	3.25	2	3	3	2	1	1	1.66667	0	2	2	1	2	2	1.8	0	2	2	2	1	2	1.8	0	2.34783	0	5	3	1	1	1
285	25	0	0	6	0	7	1	1	0	10	2	5	5	4	5	4	2	5	4	4.25	2	4	3	3	1	1	2	0	4	2	2	2	5	3	1	2	1	5	5	4	3.4	2	3.3913	2	5	1	0	1	1
286	27	1	0	23	0	7	1	1	0	6	4	4	3	4	5	3	3	5	5	4	2	4	3	3	3	2	2.5	0	2	2	2	2	2	2	0	3	2	5	4	4	3.6	2	3.26087	2	4	3	0	0	1
287	26	0	0	13	1	7	1	1	0	7	2	3	4	5	5	5	2	5	5	4.25	2	3	3	1	1	1	1.5	0	3	3	2	2	2	2.4	0	2	2	3	3	4	2.8	1	3	1	7	3	0	0	0
288	27	0	1	13	1	7	1	1	0	4	4	3	3	4	4	4	3	5	4	3.75	2	2	2	1	1	1	1.16667	0	2	2	1	1	2	1.6	0	2	2	4	3	2	2.6	1	2.52174	0	4	0	0	0	1
289	26	0	0	13	1	7	1	1	0	6	2	3	4	4	4	5	3	3	4	3.75	2	5	5	4	4	3	3.5	2	3	3	2	2	2	2.4	0	1	2	3	3	2	2.2	0	3.21739	2	3	3	1	0	1
290	26	0	0	13	1	7	1	1	0	7	2	4	4	5	4	4	2	3	4	3.75	2	4	5	3	3	2	2.83333	1	2	2	2	2	3	2.2	0	2	2	3	3	2	2.4	0	3.04348	2	5	0	0	0	1
291	26	0	0	13	1	7	1	1	0	7	2	4	4	3	4	3	5	5	4	4	2	4	3	3	3	1	2.33333	0	3	3	3	3	3	3	1	3	3	3	4	3	3.2	2	3.34783	2	5	2	0	0	1
292	27	0	0	1	0	7	1	1	0	10	2	4	4	5	5	4	4	4	5	4.375	2	5	4	3	3	1	2.66667	1	3	3	2	3	3	2.8	1	3	2	4	5	3	3.4	2	3.56522	2	3	1	1	0	1
293	25	0	0	1	0	7	1	1	0	15	2	5	5	5	5	5	5	5	5	5	2	5	5	5	5	5	4.16667	2	5	5	5	5	5	5	2	5	5	5	5	5	5	2	5	2	1	0	1	1	1
294	27	1	0	0	1	7	1	1	0	10	2	3	4	3	4	3	3	3	4	3.375	2	1	2	1	1	1	1	0	3	2	2	3	2	2.4	0	1	3	4	2	3	2.6	1	2.52174	0	6	2	0	0	1
295	25	0	0	8	0	7	1	1	0	15	2	5	5	5	5	5	5	5	5	5	2	5	5	5	5	5	4.16667	2	5	5	5	5	5	5	2	5	5	5	5	5	5	2	5	2	1	2	1	1	1
296	26	1	0	7	1	7	1	1	0	10	3	4	3	5	5	4	5	3	4	4.125	2	3	3	3	3	1	2.16667	0	3	3	3	3	3	3	1	3	2	4	3	4	3.2	2	3.34783	2	6	2	1	1	1
297	26	0	0	15	2	7	1	1	0	5	3	3	3	3	4	2	4	4	3	3.25	2	4	4	3	4	2	2.83333	1	2	3	2	2	3	2.4	0	2	3	5	3	3	3.2	2	3.08696	2	6	0	0	1	1
298	25	1	0	13	1	7	1	1	0	8	2	3	5	4	5	3	3	4	3	3.75	2	4	4	3	1	2	2.33333	0	3	2	1	2	2	2	0	1	1	2	1	3	1.6	0	2.69565	1	3	2	0	0	1
299	25	0	0	13	1	7	1	1	0	6	2	3	4	4	4	3	1	4	4	3.375	2	2	5	2	1	3	2.16667	0	1	1	1	2	1	1.2	0	3	2	5	3	2	3	1	2.65217	1	5	2	0	0	1
300	25	0	0	8	0	7	1	1	0	10	2	5	4	5	5	5	5	5	5	4.875	2	5	5	5	5	4	4	2	5	5	3	4	4	4.2	2	3	4	4	5	3	3.8	2	4.47826	2	1	2	1	0	1
301	26	0	0	13	1	7	1	1	0	7	2	4	3	3	4	4	4	4	3	3.625	2	2	3	1	2	2	1.66667	0	2	2	2	2	2	2	0	1	1	2	1	2	1.4	0	2.43478	0	8	0	0	0	1
302	27	0	0	13	1	7	1	1	1	5	4	3	3	3	4	3	2	3	3	3	1	2	2	2	1	2	1.5	0	2	2	1	1	2	1.6	0	2	1	3	2	2	2	0	2.21739	0	7	0	0	0	1
303	26	1	0	3	1	7	1	1	0	10	3	3	3	1	4	1	2	2	2	2.25	0	2	2	1	1	2	1.33333	0	2	4	2	3	2	2.6	1	2	1	2	1	3	1.8	0	2.08696	0	5	2	0	0	1
304	29	0	0	11	3	7	1	1	0	9	3	3	4	3	3	3	3	4	3	3.25	2	3	2	2	2	2	1.83333	0	2	3	2	2	2	2.2	0	2	2	2	3	2	2.2	0	2.56522	0	7	0	0	0	0
305	24	0	0	13	1	7	1	1	0	6	2	4	3	3	4	2	2	2	3	2.875	1	1	1	2	1	1	1	0	2	2	1	2	1	1.6	0	2	4	2	1	2	2.2	0	2.08696	0	5	0	0	0	1
306	27	1	1	13	1	7	1	1	0	7	2	3	3	4	3	2	1	2	3	2.625	1	1	3	1	1	1	1.16667	0	1	1	2	1	1	1.2	0	1	1	1	1	2	1.2	0	1.73913	0	8	0	0	0	1
307	27	0	0	12	0	7	1	1	0	9	3	5	4	4	5	4	2	3	4	3.875	2	4	3	3	1	4	2.5	0	3	3	2	3	2	2.6	1	3	1	2	3	2	2.2	0	3.04348	2	3	3	1	0	1
308	28	1	2	23	0	7	1	1	0	15	2	4	4	4	4	3	3	4	4	3.75	2	3	3	2	2	4	2.33333	0	3	4	2	4	2	3	1	3	2	4	3	3	3	1	3.21739	2	5	2	0	1	1
309	27	0	1	15	2	7	1	1	0	4	4	4	4	4	4	3	3	3	3	3.5	2	4	3	3	2	4	2.66667	1	3	3	3	4	3	3.2	2	3	3	4	3	3	3.2	2	3.30435	2	3	3	1	1	1
310	27	0	2	1	0	7	1	1	0	8	3	4	3	3	5	5	4	5	5	4.25	2	3	4	2	1	1	1.83333	0	1	1	1	1	1	1	0	1	1	1	2	1	1.2	0	2.43478	0	6	2	0	0	1
311	27	0	2	13	1	7	1	1	0	5	3	3	3	3	5	4	2	1	3	3	1	1	1	1	1	1	0.833333		2	1	2	2	1	1.6	0	2	1	2	2	2	1.8	0	2	0	6	0	0	0	1
312	28	0	0	13	1	9	1	1	0	4	4	3	4	4	5	4	3	3	4	3.75	2	3	4	2	3	2	2.33333	0	3	3	2	2	2	2.4	0	3	3	3	2	2	2.6	1	3	1	5	0	0	1	1
313	27	0	0	13	1	7	1	1	0	6	2	1	4	4	4	1	1	1	4	2.5	0	1	4	1	1	1	1.33333	0	1	1	1	1	1	1	0	1	1	1	1	1	1	0	1.65217	0	7	0	0	0	1
314	28	0	0	13	1	7	1	1	1	5	4	1	2	2	3	2	1	2	2	1.875	0	1	1	1	1	1	0.833333		2	1	1	1	2	1.4	0	1	1	1	1	1	1	0	1.3913	0	5	2	0	0	1
315	27	1	0	21	0	7	1	1	0	0	4	4	2	3	3	3	2	3	4	3	1	4	4	2	2	1	2.16667	0	3	3	2	4	4	3.2	2	2	2	4	3	2	2.6	1	2.86957	1	7	0	1	0	1
316	28	0	0	8	0	7	1	1	0	9	3	5	4	5	5	3	4	5	4	4.375	2	3	3	4	4	1	2.5	0	2	3	2	3	3	2.6	1	3	2	3	3	3	2.8	1	3.34783	2	1	2	1	1	1
317	25	0	0	13	1	7	1	1	0	7	2	4	4	5	4	2	1	3	3	3.25	2	1	1	1	1	1	0.833333		3	1	3	2	2	2.2	0	1	3	1	3	1	1.8	0	2.21739	0	5	0	1	1	1
318	25	0	0	13	1	11	1	1	0	7	2	4	4	5	4	2	1	4	3	3.375	2	1	1	1	1	1	0.833333		3	3	3	2	2	2.6	1	1	3	3	3	2	2.4	0	2.47826	0	5	0	1	1	1
319	29	0	0	13	1	3	1	1	0	2	5	3	3	4	3	3	3	2	3	3	1	2	2	1	1	1	1.16667	0	1	1	1	1	1	1	0	1	1	1	1	1	1	0	1.78261	0	7	2	0	0	1
320	27	0	0	13	1	7	1	1	0	5	3	5	4	4	3	4	3	4	5	4	2	3	3	2	1	2	1.83333	0	3	2	2	2	2	2.2	0	3	3	4	4	3	3.4	2	3.08696	2	5	0	1	1	1
321	30	0	0	13	1	0	1	1	0	2	5	2	3	4	4	2	3	4	4	3.25	2	2	3	1	1	1	1.33333	0	2	2	1	2	2	1.8	0	1	2	2	1	1	1.4	0	2.17391	0	6	0	0	0	0
322	28	0	0	13	1	7	1	1	0	6	3	3	3	3	2	3	1	2	3	2.5	0	1	1	1	1	1	0.833333		1	1	1	1	1	1	0	1	1	1	1	3	1.4	0	1.6087	0	5	0	0	1	1
323	26	1	0	13	1	3	1	1	0	7	2	3	3	3	3	3	3	3	3	3	1	3	3	3	3	2	2.33333	0	2	3	3	2	2	2.4	0	3	3	4	3	4	3.4	2	2.91304	1	7	2	0	0	1
324	26	0	0	13	1	7	1	1	0	7	2	4	3	4	3	3	3	3	4	3.375	2	4	3	1	2	1	1.83333	0	3	4	3	3	2	3	1	2	2	3	3	3	2.6	1	2.86957	1	5	0	0	0	1
325	26	0	0	5	3	7	1	1	0	0	3	3	4	3	3	1	1	3	3	2.625	1	2	1	1	1	1	1	0	2	2	1	1	1	1.4	0	2	2	3	1	2	2	0	1.91304	0	7	2	0	0	1
326	25	0	0	6	0	7	1	1	0	9	2	5	4	5	5	3	3	3	5	4.125	2	4	3	2	1	2	2	0	4	4	3	5	4	4	2	2	3	4	4	2	3	1	3.47826	2	5	2	0	1	1
327	27	0	0	6	0	7	1	1	0	8	2	4	4	4	4	4	4	4	4	4	2	4	4	4	4	4	3.33333	2	4	4	3	3	3	3.4	2	3	3	4	4	3	3.4	2	3.73913	2	4	0	1	1	1
328	27	0	0	29	3	3	1	1	0	7	3	3	3	3	3	3	3	3	3	3	1	3	3	1	1	1	1.5	0	3	3	3	3	3	3	1	3	1	5	1	1	2.2	0	2.56522	0	7	2	0	0	1
329	27	0	0	6	0	7	1	1	0	6	4	3	3	3	4	4	2	3	2	3	1	3	2	2	1	1	1.5	0	2	2	2	2	2	2	0	2	3	3	2	3	2.6	1	2.43478	0	4	0	0	0	1
330	27	1	0	10	2	7	1	1	0	5	2	4	4	5	4	4	2	4	5	4	2	3	3	3	3	3	2.5	0	2	3	2	3	3	2.6	1	2	2	3	3	3	2.6	1	3.17391	2	5	1	1	1	1
331	27	1	0	12	0	7	1	1	0	8	3	3	4	3	3	2	2	2	2	2.625	1	2	2	2	1	2	1.5	0	2	2	2	2	1	1.8	0	3	3	3	3	2	2.8	1	2.30435	0	7	1	0	0	1
332	25	1	0	13	1	7	1	1	0	6	2	3	4	3	4	4	3	2	4	3.375	2	2	3	1	1	1	1.33333	0	2	2	2	2	2	2	0	3	3	2	2	2	2.4	0	2.47826	0	8	3	0	0	1
333	27	0	0	13	1	7	1	1	0	5	3	2	3	4	5	3	2	2	3	3	1	2	2	1	1	1	1.16667	0	2	2	1	1	1	1.4	0	2	2	2	3	1	2	0	2.08696	0	7	0	0	0	1
334	28	1	0	0	1	6	1	1	0	10	3	5	5	5	5	5	3	5	5	4.75	2	5	3	3	3	3	2.83333	1	2	2	1	2	2	1.8	0	3	3	2	2	3	2.6	1	3.34783	2	3	1	1	0	1
335	28	0	0	13	1	11	1	1	0	2	5	4	5	5	5	4	4	4	4	4.375	2	3	3	5	1	1	2.16667	0	2	2	1	1	1	1.4	0	2	2	2	2	2	2	0	2.82609	1	5	0	0	0	0
336	26	0	0	6	0	7	1	1	0	9	2	5	5	5	5	5	5	5	5	5	2	5	5	5	2	3	3.33333	2	4	5	2	5	3	3.8	2	3	3	5	5	5	4.2	2	4.34783	2	1	1	1	0	1
337	28	1	0	7	1	9	1	1	0	10	3	3	4	3	4	3	1	1	3	2.75	1	1	5	1	1	1	1.5	0	1	1	1	1	1	1	0	1	1	3	1	1	1.4	0	1.86957	0	8	0	0	0	1
338	28	1	0	27	0	9	1	1	0	10	3	4	5	4	5	4	4	3	4	4.125	2	4	1	4	1	1	1.83333	0	2	2	1	1	2	1.6	0	1	1	1	1	1	1	0	2.47826	0	3	2	0	0	1
339	25	0	0	6	0	7	1	1	0	10	2	2	5	5	5	5	1	4	4	3.875	2	3	3	2	1	1	1.66667	0	1	1	1	1	1	1	0	3	1	3	3	3	2.6	1	2.56522	0	7	0	0	0	1
340	25	0	0	13	1	7	1	1	0	6	2	1	3	2	3	1	1	2	1	1.75	0	1	3	1	1	1	1.16667	0	1	1	1	1	1	1	0	1	1	1	1	1	1	0	1.34783	0	8	2	0	0	0
341	28	0	1	13	1	7	1	1	0	2	5	2	3	2	3	2	2	3	2	2.375	0	2	3	1	1	1	1.33333	0	3	3	2	2	3	2.6	1	2	2	2	2	2	2	0	2.17391	0	5	0	0	0	1
342	25	0	0	2	0	7	1	1	0	12	2	3	3	4	4	5	3	4	4	3.75	2	3	3	3	3	2	2.33333	0	3	3	2	4	2	2.8	1	2	3	4	3	2	2.8	1	3.13043	2	5	2	0	1	1
343	28	0	0	13	1	7	1	1	0	5	3	4	4	4	3	3	3	3	4	3.5	2	3	3	3	2	1	2	0	3	2	2	3	3	2.6	1	2	2	3	3	3	2.6	1	2.86957	1	5	3	0	1	1
344	28	0	0	7	1	8	1	1	0	9	2	5	4	5	4	5	2	4	5	4.25	2	2	5	3	1	5	2.66667	1	3	5	2	5	5	4	2	3	4	2	4	3	3.2	2	3.73913	2	7	1	0	0	1
345	27	0	1	3	1	8	1	1	0	10	2	4	3	3	4	2	2	3	3	3	1	1	2	1	1	3	1.33333	0	2	2	1	2	1	1.6	0	2	2	4	2	3	2.6	1	2.30435	0	7	0	0	0	1
346	26	0	0	3	1	8	1	1	1	15	2	4	4	5	5	5	2	4	5	4.25	2	3	5	3	4	3	3	1	3	5	2	2	1	2.6	1	3	3	5	2	4	3.4	2	3.56522	2	5	1	1	0	1
347	25	0	2	3	1	8	1	1	0	10	2	4	4	5	5	3	3	2	5	3.875	2	2	2	2	2	3	1.83333	0	3	3	2	4	2	2.8	1	3	2	4	3	2	2.8	1	3.04348	2	4	0	1	1	1
348	26	1	2	7	1	8	1	1	0	10	2	4	5	4	5	5	3	4	4	4.25	2	5	3	5	2	3	3	1	3	3	2	2	3	2.6	1	1	1	2	4	2	2	0	3.26087	2	5	1	1	0	1
349	28	1	1	5	3	8	1	1	0	0	4	5	5	5	5	3	3	4	5	4.375	2	3	1	1	1	1	1.16667	0	1	1	1	1	1	1	0	1	1	5	5	3	3	1	2.69565	1	3	3	0	0	1
350	35	1	2	6	0	8	1	1	1	20	4	5	5	3	3	1	3	3	3	3.25	2	5	4	4	3	3	3.16667	2	3	3	3	3	3	3	1	3	3	3	3	3	3	1	3.26087	2	6	1	1	0	1
351	31	1	1	23	0	8	1	1	0	6	4	3	3	4	4	3	4	3	3	3.375	2	4	3	1	2	3	2.16667	0	3	3	2	3	3	2.8	1	3	4	4	3	3	3.4	2	3.08696	2	7	2	0	0	1
352	29	1	2	25	1	8	1	1	0	10	4	3	3	4	4	4	3	2	3	3.25	2	2	2	2	2	2	1.66667	0	2	2	2	3	2	2.2	0	2	2	3	2	3	2.4	0	2.56522	0	7	1	0	0	1
353	27	1	2	1	0	8	1	1	0	8	3	4	4	4	4	3	5	4	4	4	2	3	3	4	2	2	2.33333	0	2	2	2	2	2	2	0	2	2	3	3	3	2.6	1	3	1	7	1	0	0	1
354	25	0	0	1	0	8	1	1	0	8	3	4	4	4	4	4	3	4	4	3.875	2	4	3	3	1	3	2.33333	0	3	3	3	3	3	3	1	2	3	2	3	2	2.4	0	3.13043	2	6	1	1	1	1
355	28	1	2	3	1	8	1	1	0	5	4	4	4	5	4	4	3	5	4	4.125	2	3	3	4	3	4	2.83333	1	3	3	3	3	3	3	1	2	3	4	4	3	3.2	2	3.52174	2	4	2	0	0	1
356	26	0	0	14	3	8	1	1	0	9	3	5	5	5	5	5	4	5	5	4.875	2	5	5	4	5	5	4	2	5	5	1	2	3	3.2	2	1	2	2	4	1	2	0	3.86957	2	6	1	1	0	0
357	27	0	2	5	3	8	1	1	0	0	3	3	3	5	2	3	3	2	2	2.875	1	3	3	1	1	1	1.5	0	1	1	1	3	1	1.4	0	1	1	1	1	1	1	0	1.91304	0	9	0	0	1	1
358	26	0	0	5	3	8	1	1	0	0	3	4	3	5	5	5	5	4	5	4.5	2	4	4	4	4	5	3.5	2	3	3	3	4	4	3.4	2	4	4	3	5	3	3.8	2	4.04348	2	3	2	1	0	1
359	26	1	0	1	0	8	1	1	0	10	2	5	5	5	5	5	5	5	5	5	2	5	2	3	1	1	2	0	3	2	2	3	2	2.4	0	2	2	3	2	2	2.2	0	3.26087	2	1	1	1	1	0
360	25	0	0	6	0	8	1	1	0	10	2	5	4	5	5	4	4	5	5	4.625	2	5	3	3	2	4	2.83333	1	3	4	1	3	3	2.8	1	3	4	5	5	4	4.2	2	3.86957	2	2	0	1	1	1
361	27	1	2	15	2	8	1	1	1	10	4	5	4	4	4	3	3	3	4	3.75	2	3	4	4	3	3	2.83333	1	3	4	3	5	4	3.8	2	3	3	3	4	4	3.4	2	3.6087	2	6	2	1	1	1
362	25	0	0	15	2	8	1	1	0	8	2	4	5	4	5	3	3	5	5	4.25	2	3	3	2	1	1	1.66667	0	3	3	1	3	2	2.4	0	2	2	5	2	3	2.8	1	3.04348	2	6	1	0	0	1
363	27	0	0	19	0	0	1	0	1	5	3	5	4	3	5	5	5	5	5	4.625	2	5	3	2	2	3	2.5	0	2	3	2	3	3	2.6	1	4	3	4	2	3	3.2	2	3.52174	2	5	0	1	0	1
364	25	1	0	2	0	0	1	0	1	10	2	5	5	5	5	3	3	4	5	4.375	2	5	5	5	4	4	3.83333	2	4	5	3	4	5	4.2	2	4	3	5	4	4	4	2	4.30435	2	3	3	1	1	1
365	29	0	0	23	0	0	1	0	1	0	5	3	4	4	4	2	2	2	3	3	1	2	2	1	1	1	1.16667	0	2	2	1	2	2	1.8	0	1	1	3	2	2	1.8	0	2.13043	0	5	2	0	0	1
366	28	0	2	12	0	7	1	0	0	6	3	4	4	5	5	5	3	3	5	4.25	2	4	4	3	1	1	2.16667	0	3	2	2	2	3	2.4	0	2	3	5	3	3	3.2	2	3.26087	2	4	0	1	1	1
367	27	0	0	2	0	0	1	0	0	5	3	3	4	5	5	3	3	5	5	4.125	2	5	2	5	2	3	2.83333	1	3	3	2	3	3	2.8	1	2	2	4	4	3	3	1	3.43478	2	3	2	0	1	1
368	27	0	1	12	0	0	1	0	0	7	3	4	4	5	5	4	5	4	5	4.5	2	4	3	4	3	4	3	1	4	4	3	3	1	3	1	3	4	4	4	4	3.8	2	3.82609	2	2	0	1	0	1
369	25	1	0	6	0	0	1	1	0	10	1	4	2	4	5	4	4	4	5	4	2	2	3	2	2	2	1.83333	0	3	3	2	2	2	2.4	0	1	1	2	2	1	1.4	0	2.69565	1	5	0	0	0	1
370	25	0	0	15	2	0	1	0	0	8	1	3	3	3	3	3	2	3	3	2.875	1	3	4	2	2	2	2.16667	0	2	2	2	2	2	2	0	2	2	3	2	2	2.2	0	2.47826	0	5	2	0	0	1
371	26	0	0	1	0	0	1	1	0	15	1	5	5	5	5	5	5	5	5	5	2	4	5	4	3	4	3.33333	2	3	3	2	3	3	2.8	1	3	3	3	3	2	2.8	1	3.82609	2	1	1	0	0	1
372	26	0	2	17	0	0	1	0	0	4	3	3	3	3	3	4	5	5	3	3.625	2	3	3	2	2	2	2	0	3	3	3	3	3	3	1	3	3	2	2	2	2.4	0	2.95652	1	6	0	0	0	1
373	26	0	0	8	0	0	1	0	1	8	2	5	4	3	5	5	4	5	4	4.375	2	3	5	5	3	3	3.16667	2	5	3	4	5	4	4.2	2	3	4	4	5	5	4.2	2	4.17391	2	3	0	1	1	1
374	27	0	2	1	0	0	1	1	0	10	2	4	4	5	5	4	4	5	5	4.5	2	4	5	3	3	4	3.16667	2	5	4	2	3	3	3.4	2	2	5	4	4	4	3.8	2	3.95652	2	5	1	0	1	1
375	28	0	0	6	0	0	1	0	0	8	3	5	3	5	5	5	3	5	5	4.5	2	3	3	5	2	3	2.66667	1	3	3	1	2	2	2.2	0	2	3	4	4	3	3.2	2	3.43478	2	2	1	1	0	1
376	27	0	0	6	0	0	1	0	0	8	3	5	4	5	5	5	5	5	4	4.75	2	4	3	3	3	3	2.66667	1	4	4	3	3	3	3.4	2	2	3	4	2	2	2.6	1	3.65217	2	5	1	0	0	1
377	26	0	0	6	0	3	1	0	0	11	3	4	3	3	4	4	4	4	4	3.75	2	3	3	4	4	3	2.83333	1	3	3	3	3	3	3	1	2	3	3	3	3	2.8	1	3.30435	2	3	2	1	1	1
378	26	0	0	6	0	0	1	0	0	11	2	4	4	5	5	4	4	5	5	4.5	2	3	3	3	2	2	2.16667	0	2	3	2	2	2	2.2	0	3	2	3	2	4	2.8	1	3.21739	2	6	2	1	1	1
379	29	0	1	6	0	0	1	1	0	4	4	3	3	4	4	4	3	4	4	3.625	2	4	3	1	1	1	1.66667	0	3	3	2	2	3	2.6	1	3	3	3	3	3	3	1	2.91304	1	7	1	0	0	1
380	28	0	0	13	1	5	1	0	0	13	2	5	5	5	5	5	5	5	5	5	2	5	5	5	5	1	3.5	2	3	5	3	5	1	3.4	2	1	5	5	5	5	4.2	2	4.30435	2	0	1	1	0	1
381	27	0	2	1	0	0	1	0	1	2	3	3	3	4	4	2	1	2	3	2.75	1	3	1	2	2	1	1.5	0	3	3	2	2	3	2.6	1	2	2	5	5	4	3.6	2	2.69565	1	7	0	0	0	1
382	25	0	0	23	0	0	1	0	1	8	2	4	4	5	5	5	4	5	5	4.625	2	5	4	4	5	5	3.83333	2	5	5	5	5	5	5	2	3	5	5	4	4	4.2	2	4.6087	2	0	1	1	1	1
383	26	0	0	19	0	0	1	0	0	0	3	3	3	3	4	3	2	4	3	3.125	2	2	2	2	2	3	1.83333	0	2	2	3	3	2	2.4	0	3	2	3	2	3	2.6	1	2.65217	1	7	2	0	0	1
384	29	0	2	1	0	0	1	0	0	4	3	3	3	2	2	4	3	5	4	3.25	2	3	2	3	3	3	2.33333	0	3	3	3	2	2	2.6	1	5	2	2	3	2	2.8	1	2.91304	1	4	2	0	0	1
385	26	0	0	8	0	0	1	0	0	5	1	4	5	3	4	3	5	5	4	4.125	2	3	3	2	2	4	2.33333	0	3	3	3	3	3	3	1	4	4	5	4	5	4.4	2	3.65217	2	7	1	1	0	1
386	29	0	0	27	0	0	1	0	1	7	3	4	3	5	5	4	2	3	5	3.875	2	3	3	3	1	2	2	0	3	2	1	3	2	2.2	0	4	4	5	4	4	4.2	2	3.26087	2	4	2	0	1	1
387	27	0	0	27	0	0	1	0	0	11	3	3	3	4	4	3	3	3	4	3.375	2	2	2	2	2	3	1.83333	0	2	2	2	2	2	2	0	1	1	2	2	2	1.6	0	2.43478	0	7	0	0	0	1
388	28	0	1	12	0	0	1	0	0	1	4	3	2	4	4	2	2	4	4	3.125	2	3	3	2	2	4	2.33333	0	2	2	2	2	2	2	0	3	2	3	3	2	2.6	1	2.69565	1	5	0	0	0	1
389	25	0	0	27	0	0	1	0	0	10	2	5	4	5	5	5	5	5	5	4.875	2	5	4	2	1	3	2.5	0	4	4	3	5	3	3.8	2	4	5	5	4	4	4.4	2	4.13043	2	3	1	1	1	1
390	28	0	1	8	0	0	1	0	1	10	3	4	5	2	5	3	2	4	5	3.75	2	3	3	2	2	2	2	0	3	3	2	2	2	2.4	0	2	2	3	4	3	2.8	1	2.95652	1	3	2	0	0	1
391	27	0	0	23	0	0	1	0	0	7	3	4	3	4	3	3	2	3	4	3.25	2	3	3	1	1	3	1.83333	0	2	2	2	2	2	2	0	1	2	2	3	1	1.8	0	2.43478	0	8	1	0	0	1
392	29	0	2	23	0	0	1	0	0	0	4	4	3	4	4	4	3	3	4	3.625	2	3	4	3	3	3	2.66667	1	3	3	2	2	3	2.6	1	3	3	4	3	3	3.2	2	3.21739	2	5	0	0	0	1
393	25	0	0	8	0	0	1	0	0	14	1	4	5	5	5	5	5	5	4	4.75	2	4	4	3	3	3	2.83333	1	3	3	3	4	3	3.2	2	4	4	3	4	4	3.8	2	3.91304	2	3	1	1	0	1
394	40	1	3	11	3	8	1	0	0	0	4	4	4	4	4	4	4	5	5	4.25	2	4	5	4	4	3	3.33333	2	4	4	4	4	4	4	2	4	4	4	4	4	4	2	4.08696	2	4	1	0	0	1
395	30	1	2	1	0	8	1	0	0	15	4	5	5	5	5	5	5	5	5	5	2	5	5	5	1	5	3.5	2	5	5	5	5	5	5	2	5	5	5	5	5	5	2	4.82609	2	1	2	0	0	1
396	32	1	2	27	0	8	1	0	0	10	1	4	4	4	4	3	3	3	4	3.625	2	3	3	1	1	2	1.66667	0	3	3	3	3	3	3	1	2	2	3	2	2	2.2	0	2.82609	1	4	0	0	0	1
397	29	1	2	18	1	3	1	0	0	13	4	4	4	2	3	2	2	3	3	2.875	1	2	4	1	1	2	1.66667	0	2	2	1	2	2	1.8	0	1	2	2	1	1	1.4	0	2.13043	0	8	1	0	0	1
398	25	0	0	29	3	8	1	0	0	9	2	2	2	2	2	2	2	2	2	2	0	1	1	1	1	1	0.833333		2	1	1	1	1	1.2	0	1	1	1	1	1	1	0	1.3913	0	6	0	0	0	0
399	26	1	0	4	1	8	1	0	0	14	2	5	5	5	5	4	5	5	5	4.875	2	4	3	2	2	4	2.5	0	3	3	2	3	3	2.8	1	3	3	3	2	4	3	1	3.6087	2	3	3	1	0	1
400	25	0	0	29	3	0	1	0	0	0	1	5	5	5	5	5	5	5	5	5	2	5	5	5	2	1	3	1	2	1	1	1	1	1.2	0	5	5	5	5	5	5	2	3.86957	2	0	2	1	1	1
401	31	1	1	25	1	8	1	0	0	13	4	4	4	3	4	3	2	3	5	3.5	2	4	4	5	5	4	3.66667	2	3	3	3	5	2	3.2	2	4	3	5	1	5	3.6	2	3.65217	2	5	2	1	1	1
402	27	0	2	6	0	8	0	0	0	10	4	5	5	5	5	5	3	5	5	4.75	2	3	1	2	1	1	1.33333	0	2	2	1	1	1	1.4	0	3	3	3	3	3	3	1	2.95652	1	2	1	0	0	1
403	29	1	0	2	0	8	1	1	1	20	4	4	3	3	4	4	2	2	4	3.25	2	2	5	1	1	3	2	0	3	2	3	4	3	3	1	2	3	4	4	4	3.4	2	3.04348	2	8	3	0	0	0
404	27	1	1	1	0	8	1	1	1	15	3	3	3	3	4	2	2	2	4	2.875	1	1	1	1	1	2	1	0	2	2	2	2	2	2	0	2	2	3	2	3	2.4	0	2.21739	0	7	0	0	1	0
405	33	1	2	4	1	8	1	0	1	20	1	5	5	3	5	3	5	5	5	4.5	2	4	4	3	2	3	2.66667	1	4	3	3	3	2	3	1	3	3	4	3	3	3.2	2	3.6087	2	5	3	1	1	1
406	26	1	2	1	0	8	1	1	0	10	1	5	5	5	5	5	5	3	3	4.5	2	2	3	2	2	5	2.33333	0	5	4	4	5	3	4.2	2	5	1	5	4	5	4	2	3.95652	2	1	0	0	1	1
407	26	1	0	1	0	8	1	1	0	10	2	4	4	5	5	3	2	3	4	3.75	2	2	1	1	1	2	1.16667	0	3	3	1	2	2	2.2	0	2	1	3	3	2	2.2	0	2.56522	0	6	2	0	0	1
408	29	1	1	14	3	8	1	0	0	15	3	3	4	4	3	3	5	4	5	3.875	2	3	4	3	3	2	2.5	0	2	3	2	4	3	2.8	1	3	4	2	3	5	3.4	2	3.34783	2	5	2	1	0	0
409	25	0	1	1	0	8	1	1	0	11	2	4	4	5	5	5	4	4	4	4.375	2	4	5	3	3	2	2.83333	1	3	4	3	5	3	3.6	2	3	2	2	3	3	2.6	1	3.6087	2	5	2	1	0	1
410	37	1	2	20	0	8	1	0	1	9	1	4	3	3	4	5	4	4	4	3.875	2	4	4	4	4	4	3.33333	2	4	3	2	3	3	3	1	3	3	4	2	3	3	1	3.52174	2	7	1	0	0	0
411	25	1	2	10	2	8	0	0	0	9	2	4	3	4	4	4	4	4	4	3.875	2	4	4	3	3	2	2.66667	1	3	3	4	4	3	3.4	2	4	3	5	4	3	3.8	2	3.6087	2	7	3	0	0	1
412	29	1	1	14	3	8	1	0	0	10	4	5	5	4	5	4	3	4	4	4.25	2	4	3	2	1	2	2	0	3	2	2	4	2	2.6	1	4	3	4	4	4	3.8	2	3.3913	2	6	2	0	0	1
413	26	1	0	1	0	0	1	0	0	10	2	3	3	4	5	3	5	5	4	4	2	5	5	3	1	3	2.83333	1	3	4	2	5	5	3.8	2	3	3	5	4	3	3.6	2	3.73913	2	5	1	0	1	1
414	30	1	2	6	0	8	1	0	0	11	4	5	5	5	5	5	4	5	5	4.875	2	4	4	1	1	1	1.83333	0	3	3	1	1	1	1.8	0	1	1	1	1	1	1	0	2.78261	1	5	2	0	0	1
415	29	0	1	6	0	8	1	0	0	14	3	5	4	4	4	4	3	4	4	4	2	3	3	3	2	2	2.16667	0	3	3	2	4	2	2.8	1	3	3	3	3	3	3	1	3.21739	2	4	3	1	1	1
416	27	1	1	4	1	8	1	0	0	12	2	4	4	4	4	4	4	4	4	4	2	4	4	4	4	4	3.33333	2	4	4	4	4	4	4	2	1	4	4	4	4	3.4	2	3.86957	2	2	2	1	0	1
417	26	0	2	6	0	8	1	0	0	10	4	5	5	5	5	5	5	5	5	5	2	5	5	4	5	4	3.83333	2	4	4	4	5	4	4.2	2	5	5	4	4	5	4.6	2	4.65217	2	3	0	1	1	1
418	27	0	2	20	0	8	1	0	1	0	1	4	3	3	2	2	3	2	4	2.875	1	2	4	3	3	3	2.5	0	2	2	2	3	3	2.4	0	2	2	2	3	2	2.2	0	2.65217	1	5	2	1	1	1
419	28	1	1	4	1	8	1	0	1	11	4	3	5	4	5	5	4	5	5	4.5	2	3	3	2	3	3	2.33333	0	4	4	3	3	4	3.6	2	2	2	5	3	3	3	1	3.6087	2	5	0	0	0	1
420	28	1	2	4	1	8	1	0	1	16	4	4	4	4	3	3	3	2	4	3.375	2	3	2	2	2	2	1.83333	0	3	3	2	3	2	2.6	1	2	3	4	3	4	3.2	2	2.91304	1	7	3	0	0	1
421	27	0	0	10	2	8	1	0	1	8	4	3	2	2	4	2	2	3	4	2.75	1	2	2	1	1	3	1.5	0	2	2	2	2	1	1.8	0	2	2	2	1	1	1.6	0	2.08696	0	9	2	0	0	1
422	26	0	0	29	3	8	1	0	0	9	2	3	4	3	4	2	3	4	3	3.25	2	3	2	1	1	1	1.33333	0	2	3	1	1	2	1.8	0	2	3	3	1	2	2.2	0	2.34783	0	5	1	0	1	1
423	31	1	1	1	0	8	1	0	0	10	3	4	5	4	4	5	4	5	5	4.5	2	4	3	4	3	3	2.83333	1	4	4	3	3	3	3.4	2	3	3	5	4	4	3.8	2	3.86957	2	1	1	1	1	1
424	27	1	0	4	1	8	1	0	0	12	3	5	5	5	5	5	4	4	5	4.75	2	4	4	4	4	4	3.33333	2	4	4	2	4	4	3.6	2	3	3	3	4	5	3.6	2	4.08696	2	2	2	1	1	1
425	27	1	0	6	0	8	1	0	0	10	2	4	4	4	4	4	4	3	4	3.875	2	3	4	4	4	3	3	1	4	3	3	4	4	3.6	2	4	3	4	4	3	3.6	2	3.69565	2	4	2	0	0	1
426	33	0	2	3	1	8	0	0	0	9	4	4	4	4	4	4	3	4	4	3.875	2	5	3	2	1	1	2	0	2	2	2	2	2	2	0	2	3	3	4	3	3	1	2.95652	1	5	1	0	0	1
427	25	0	1	1	0	8	1	1	0	10	2	5	5	5	5	5	4	5	5	4.875	2	5	5	3	4	3	3.33333	2	5	5	5	3	3	4.2	2	1	2	5	5	5	3.6	2	4.26087	2	4	1	1	0	1
428	29	0	2	20	0	5	1	0	1	0	1	4	3	4	4	4	4	4	4	3.875	2	3	2	1	1	1	1.33333	0	3	3	2	3	2	2.6	1	2	3	2	2	2	2.2	0	2.73913	1	5	0	0	1	1
429	26	1	0	1	0	0	1	0	1	3	2	4	3	4	4	3	4	4	3	3.625	2	3	4	2	4	3	2.66667	1	4	3	4	3	3	3.4	2	1	3	2	2	2	2	0	3.13043	2	6	2	0	1	1
430	32	0	2	13	1	8	1	0	0	11	4	4	4	3	4	4	4	4	4	3.875	2	3	4	3	3	2	2.5	0	3	3	2	3	2	2.6	1	2	2	2	2	2	2	0	3	1	7	1	1	1	1
431	27	1	0	6	0	8	1	1	0	9	2	5	4	4	5	4	5	4	4	4.375	2	4	4	4	4	5	3.5	2	5	5	4	5	5	4.8	2	4	3	4	4	4	3.8	2	4.30435	2	5	0	1	0	1
432	27	0	2	6	0	0	1	0	0	16	3	5	4	4	4	5	4	5	5	4.5	2	4	5	4	3	3	3.16667	2	4	3	2	3	3	3	1	4	4	4	5	4	4.2	2	3.95652	2	3	1	1	0	1
433	28	1	0	0	1	8	1	0	1	16	3	4	4	3	4	2	2	4	3	3.25	2	4	4	4	2	2	2.66667	1	2	2	2	3	2	2.2	0	2	2	3	3	3	2.6	1	2.86957	1	4	1	1	0	1
434	29	1	2	0	1	8	1	0	1	15	4	3	3	3	3	3	3	2	3	2.875	1	2	1	2	1	1	1.16667	0	1	1	1	1	1	1	0	1	1	2	2	2	1.6	0	1.86957	0	3	3	0	1	1
435	26	1	0	6	0	8	1	0	0	11	2	3	3	3	3	3	3	3	3	3	1	3	3	1	1	2	1.66667	0	3	3	3	3	3	3	1	3	3	3	3	3	3	1	2.78261	1	5	0	0	0	1
436	29	1	1	4	1	8	1	0	1	14	4	5	5	4	3	4	5	3	3	4	2	4	4	2	3	4	2.83333	1	4	5	3	3	2	3.4	2	2	3	4	3	4	3.2	2	3.56522	2	4	2	0	1	1
437	25	1	1	1	0	0	1	0	0	10	2	4	3	2	3	2	2	2	4	2.75	1	2	2	1	1	2	1.33333	0	2	2	1	2	2	1.8	0	2	2	2	1	2	1.8	0	2.08696	0	8	2	0	0	1
438	26	1	1	30	3	8	1	0	0	10	2	5	5	4	4	5	3	4	5	4.375	2	5	5	5	5	5	4.16667	2	5	5	5	5	5	5	2	5	5	5	5	5	5	2	4.78261	2	1	0	1	0	1
439	29	1	1	23	0	0	1	0	1	12	4	4	3	3	4	3	3	2	3	3.125	2	3	3	3	2	1	2	0	2	2	3	2	3	2.4	0	3	3	3	2	2	2.6	1	2.69565	1	5	0	0	0	1
440	28	1	0	1	0	8	1	0	1	14	2	1	1	1	1	1	1	2	1	1.125	0	1	1	2	2	1	1.16667	0	1	1	1	2	2	1.4	0	1	1	2	1	1	1.2	0	1.26087	0	5	3	0	0	1
441	33	1	2	2	0	8	1	0	0	8	5	4	3	4	4	5	5	2	4	3.875	2	3	3	3	3	3	2.5	0	4	4	2	2	3	3	1	1	2	2	3	3	2.2	0	3.13043	2	5	3	0	0	0
442	28	1	1	25	1	8	1	0	0	10	4	4	4	3	5	3	4	4	3	3.75	2	3	4	4	4	4	3.16667	2	4	4	4	5	4	4.2	2	4	4	4	4	4	4	2	3.91304	2	5	3	0	1	1
443		0	0	6	0	8	1	0	0	10	3	4	3	3	4	2	2	3	3	3	1	4	2	2	1	1	1.66667	0	1	1	1	2	1	1.2	0	2	2	3	3	2	2.4	0	2.26087	0	6	2	0	1	1
444	33	0	2	1	0	8	1	1	0	9	3	4	4	5	5	5	5	5	5	4.75	2	4	4	4	2	2	2.66667	1	3	3	1	2	2	2.2	0	3	2	4	3	3	3	1	3.47826	2	1	2	0	0	1
445	30	0	2	13	1	8	1	0	0	10	5	4	4	5	5	5	4	5	5	4.625	2	4	4	3	3	3	2.83333	1	4	3	1	2	1	2.2	0	1	1	4	2	2	2	0	3.26087	2	5	2	1	0	1
446	29	1	2	18	1	8	1	0	0	12	4	4	4	4	4	3	3	3	4	3.625	2	3	3	3	3	2	2.33333	0	3	3	2	3	3	2.8	1	4	3	4	4	4	3.8	2	3.30435	2	3	3	0	0	1
447	37	0	2	13	1	12	1	0	0	9	4	3	5	4	4	2	4	3	4	3.625	2	3	3	3	2	3	2.33333	0	2	2	2	2	2	2	0	3	3	3	2	3	2.8	1	2.91304	1	6	0	0	1	1
448	26	0	0	1	0	8	0	0	0	10	3	4	3	4	3	3	2	3	3	3.125	2	3	4	3	1	1	2	0	1	3	1	1	1	1.4	0	3	3	3	2	2	2.6	1	2.47826	0	8	2	1	1	0
449	30	1	2	15	2	8	1	0	1	10	3	5	5	5	5	5	5	5	5	5	2	5	3	3	3	3	2.83333	1	4	3	3	4	3	3.4	2	3	3	4	3	3	3.2	2	3.91304	2	3	1	1	0	1
450	27	1	2	1	0	0	1	1	0	10	2	3	4	4	4	3	3	4	3	3.5	2	3	4	3	3	2	2.5	0	3	2	2	3	2	2.4	0	1	2	3	3	3	2.4	0	2.91304	1	5	2	1	0	0
451	29	1	2	7	1	8	1	0	0	16	4	5	5	3	4	3	2	4	4	3.75	2	1	1	1	1	1	0.833333		2	2	4	4	3	3	1	1	2	4	2	2	2.2	0	2.65217	1	9	3	0	0	0
452	29	1	1	1	0	0	1	0	1	8	4	3	3	3	3	4	2	2	4	3	1	2	3	2	2	2	1.83333	0	2	2	2	2	2	2	0	4	3	4	3	3	3.4	2	2.69565	1	6	2	0	0	1
453	40	1	2	30	3	8	1	0	0	9	3	3	5	2	3	2	3	1	1	2.5	0	3	1	1	1	3	1.5	0	2	2	2	1	2	1.8	0	2	2	3	2	1	2	0	2.08696	0	7	2	0	0	1
454	30	1	1	23	0	8	1	0	1	10	5	3	4	3	2	1	2	2	2	2.375	0	1	2	1	2	2	1.33333	0	1	1	1	2	1	1.2	0	1	1	2	1	2	1.4	0	1.73913	0	7	1	0	0	1
455	28	0	0	1	0	8	1	1	0	14	4	4	5	5	5	3	3	4	4	4.125	2	3	3	2	2	3	2.16667	0	3	2	2	3	3	2.6	1	3	2	3	2	2	2.4	0	3.08696	2	6	3	0	0	0
456	26	0	1	13	1	8	1	1	0	9	3	5	3	4	3	5	5	5	4	4.25	2	3	3	3	3	4	2.66667	1	3	2	3	4	2	2.8	1	2	3	2	1	1	1.8	0	3.17391	2	2	2	1	0	0
457	29	0	1	1	0	0	1	0	0	8	4	3	3	3	4	2	2	3	3	2.875	1	2	2	2	1	3	1.66667	0	2	2	3	2	3	2.4	0	1	1	2	2	3	1.8	0	2.34783	0	7	3	0	0	1
458	28	0	2	20	0	0	0	0	1	8	1	4	4	5	5	4	5	5	5	4.625	2	4	3	3	1	5	2.66667	1	3	3	2	1	2	2.2	0	4	2	3	3	2	2.8	1	3.3913	2	5	2	0	1	1
459	31	0	1	13	1	8	0	0	0	12	5	3	3	3	4	4	2	3	3	3.125	2	2	3	3	1	2	1.83333	0	2	2	1	2	2	1.8	0	2	2	2	2	2	2	0	2.3913	0	5	1	0	0	1
460	33	1	2	6	0	0	1	0	0	10	4	5	5	5	5	4	5	5	5	4.875	2	5	5	2	2	5	3.16667	2	5	5	3	5	5	4.6	2	4	5	5	5	4	4.6	2	4.52174	2	5	2	0	0	1
461	27	1	0	1	0	8	1	0	0	10	3	4	4	4	4	4	4	4	4	4	2	4	4	3	3	3	2.83333	1	3	3	3	3	3	3	1	3	3	3	3	3	3	1	3.43478	2	6	0	0	1	1
462	26	0	0	1	0	8	1	1	0	9	2	5	5	5	5	3	5	5	4	4.625	2	5	4	5	3	4	3.5	2	5	3	3	5	4	4	2	3	3	5	5	3	3.8	2	4.21739	2	1	0	1	1	1
463	26	1	0	4	1	0	1	0	0	11	2	5	5	5	5	4	3	5	5	4.625	2	3	2	2	2	2	1.83333	0	2	2	2	3	2	2.2	0	4	4	4	4	3	3.8	2	3.3913	2	2	0	0	1	1
464	27	0	0	3	1	8	1	0	0	10	4	2	3	2	4	4	3	3	3	3	1	2	2	1	1	3	1.5	0	2	2	2	2	2	2	0	3	3	3	3	3	3	1	2.52174	0	5	0	0	1	1
465	26	0	2	13	1	8	1	0	0	10	2	4	4	5	5	4	4	4	5	4.375	2	3	1	1	1	1	1.16667	0	3	4	2	3	3	3	1	2	3	3	3	1	2.4	0	3	1	5	1	0	1	1
466	29	0	2	20	0	8	1	0	0	0	1	4	3	4	4	4	1	2	4	3.25	2	5	5	5	1	3	3.16667	2	2	2	1	3	2	2	0	3	3	1	2	2	2.2	0	2.86957	1	7	1	1	1	0
467	30	1	1	1	0	8	1	0	1	21	4	4	4	4	4	4	4	4	4	4	2	3	2	1	1	3	1.66667	0	2	2	2	1	2	1.8	0	2	2	3	2	2	2.2	0	2.69565	1	2	2	0	1	1
468	25	0	0	1	0	8	1	0	0	9	2	4	3	4	4	4	4	4	4	3.875	2	3	4	3	3	4	2.83333	1	4	4	3	3	3	3.4	2	2	3	4	3	3	3	1	3.47826	2	6	1	0	1	1
469	37	1	1	27	0	8	1	0	0	10	4	3	3	4	4	4	3	3	4	3.5	2	3	2	3	2	2	2	0	2	2	2	2	2	2	0	3	2	3	3	3	2.8	1	2.78261	1	7	1	1	0	1
470	31	0	2	13	1	8	1	0	0	10	2	3	4	3	3	2	2	2	2	2.625	1	2	1	1	1	2	1.16667	0	2	2	1	2	2	1.8	0	2	2	3	2	2	2.2	0	2.08696	0	6	0	0	0	1
471	36	0	2	13	1	0	1	1	0	10	5	3	5	3	5	3	2	5	5	3.875	2	3	3	3	1	3	2.16667	0	3	3	1	3	3	2.6	1	3	3	3	3	3	3	1	3.13043	2	7	1	0	0	1
472	27	0	2	13	1	8	1	0	0	12	4	3	4	4	5	3	5	4	4	4	2	2	2	1	1	2	1.33333	0	2	2	1	1	2	1.6	0	2	2	3	3	3	2.6	1	2.65217	1	6	0	0	1	1
473	28	0	2	13	1	8	1	0	0	9	2	5	5	4	5	4	1	5	5	4.25	2	1	1	3	1	1	1.16667	0	1	1	1	1	1	1	0	1	1	1	1	1	1	0	2.21739	0	6	0	0	1	0
474	26	1	1	3	1	8	1	0	0	14	2	3	4	4	4	4	4	3	4	3.75	2	2	1	1	1	1	1	0	2	1	1	1	1	1.2	0	1	2	2	2	2	1.8	0	2.21739	0	7	0	0	0	1
475	29	1	0	17	0	8	0	0	1	12	4	4	4	5	4	5	3	5	3	4.125	2	3	3	2	2	3	2.16667	0	3	3	2	4	2	2.8	1	2	2	4	2	2	2.4	0	3.13043	2	6	2	1	0	1
476	28	1	1	18	1	8	1	0	0	12	2	5	5	3	5	2	4	4	4	4	2	1	1	1	1	2	1	0	2	2	4	3	3	2.8	1	4	3	2	3	3	3	1	2.91304	1	7	2	0	0	1
477	28	1	2	14	3	0	1	0	1	13	4	4	4	4	5	4	4	5	4	4.25	2	4	3	3	3	3	2.66667	1	4	4	3	4	4	3.8	2	3	4	4	4	3	3.6	2	3.78261	2	5	0	0	1	1
478	31	0	1	13	1	3	1	0	1	12	3	3	3	3	3	2	2	3	3	2.75	1	2	2	1	1	2	1.33333	0	2	2	2	1	2	1.8	0	2	2	3	2	2	2.2	0	2.17391	0	8	1	0	0	0
479	39	1	1	21	0	8	1	0	0	0	2	4	4	4	4	5	5	5	4	4.375	2	4	4	4	3	4	3.16667	2	4	3	2	2	3	2.8	1	3	3	4	4	3	3.4	2	3.69565	2	4	1	1	0	1
480	42	1	1	20	0	8	1	0	1	0	1	3	3	3	3	3	3	3	3	3	1	3	3	3	2	3	2.33333	0	3	3	3	3	3	3	1	3	3	3	3	3	3	1	2.95652	1	2	2	0	0	1
481		0	2	13	1	8	0	0	0	10	2	3	3	3	4	3	2	3	3	3	1	2	2	2	1	2	1.5	0	2	2	2	2	2	2	0	2	2	2	2	2	2	0	2.30435	0	7	0	0	0	1
482	29	0	2	20	0	2	1	0	0	0	1	1	1	2	2	2	1	2	2	1.625	0	1	3	1	1	3	1.5	0	1	1	1	2	1	1.2	0	3	3	2	1	2	2.2	0	1.69565	0	8	1	0	1	1
483	25	0	2	6	0	8	1	0	0	14	1	5	4	5	5	4	3	4	4	4.25	2	3	2	1	1	3	1.66667	0	3	3	2	3	3	2.8	1	2	3	3	3	3	2.8	1	3.13043	2	6	1	1	1	1
484	30	1	0	1	0	8	1	0	0	8	4	4	5	4	5	5	3	3	5	4.25	2	5	3	3	2	3	2.66667	1	3	3	3	4	3	3.2	2	3	3	3	5	3	3.4	2	3.6087	2	1	2	1	1	1
485	28	1	0	1	0	8	1	0	1	8	4	5	5	5	5	4	4	4	5	4.625	2	4	4	5	4	4	3.5	2	4	4	3	4	4	3.8	2	4	5	4	5	4	4.4	2	4.30435	2	1	0	1	1	1
486	33	1	2	6	0	0	1	0	0	10	2	5	2	4	5	2	1	4	3	3.25	2	3	5	1	3	2	2.33333	0	3	3	2	2	4	2.8	1	1	4	1	5	1	2.4	0	2.86957	1	5	3	0	0	1
487	29	1	2	10	2	0	1	1	1	15	3	3	3	3	4	2	3	5	4	3.375	2	3	2	2	1	1	1.5	0	1	1	1	2	1	1.2	0	1	1	1	1	2	1.2	0	2.08696	0	7	1	0	0	0
488	26	0	0	23	0	0	1	1	0	9	2	3	5	4	5	3	2	4	3	3.625	2	3	3	1	1	2	1.66667	0	3	2	1	2	2	2	0	3	2	3	2	2	2.4	0	2.65217	1	4	2	0	0	1
489	25	0	0	1	0	0	1	1	0	3	2	4	3	4	4	4	3	4	4	3.75	2	4	3	3	3	3	2.66667	1	3	3	3	3	4	3.2	2	2	4	2	4	2	2.8	1	3.30435	2	5	2	0	1	1
490	25	0	0	23	0	0	1	1	0	9	2	4	4	5	5	5	5	5	4	4.625	2	4	3	3	2	3	2.5	0	3	3	2	2	2	2.4	0	3	2	3	3	3	2.8	1	3.3913	2	2	0	0	0	1
491	25	1	0	27	0	0	1	1	1	3	2	3	4	2	1	1	2	2	4	2.375	0	2	1	3	1	2	1.5	0	2	2	2	2	2	2	0	2	2	3	1	3	2.2	0	2.13043	0	7	2	0	0	1
492	26	0	0	2	0	0	1	1	0	9	2	5	5	4	4	4	4	4	4	4.25	2	3	4	4	3	5	3.16667	2	4	4	3	3	4	3.6	2	2	2	4	4	2	2.8	1	3.69565	2	1	0	0	1	1
493	28	1	0	1	0	0	1	1	1	2	4	4	4	4	4	3	4	3	4	3.75	2	3	2	3	2	3	2.16667	0	3	3	3	2	4	3	1	3	3	4	2	3	3	1	3.17391	2	6	2	0	0	1
494	27	0	0	1	0	0	1	1	1	13	4	4	4	4	4	3	1	3	4	3.375	2	1	2	1	1	1	1	0	2	2	1	1	2	1.6	0	2	2	3	3	2	2.4	0	2.30435	0	5	2	0	0	1
495	27	1	1	23	0	0	1	1	0	9	4	4	4	4	5	2	3	5	5	4	2	5	4	3	3	3	3	1	3	3	3	4	4	3.4	2	3	3	3	3	4	3.2	2	3.6087	2	6	3	0	1	1
496	54	1	2	1	0	12	1	0	0	10	4	5	5	5	5	5	5	5	5	5	2	4	3	3	3	2	2.5	0	4	3	2	3	3	3	1	4	4	4	3	3	3.6	2	3.82609	2	3	2	1	1	1
497	36	1	1	6	0	0	1	1	1	8	4	5	4	3	4	3	4	4	4	3.875	2	3	4	4	4	4	3.16667	2	4	4	4	5	5	4.4	2	5	4	5	5	5	4.8	2	4.17391	2	8	0	1	0	1
498	27	0	0	9	0	3	1	0	0	11	2	4	3	2	3	2	1	3	4	2.75	1	2	3	1	1	1	1.33333	0	1	1	1	2	1	1.2	0	1	1	3	2	2	1.8	0	1.95652	0	6	1	0	0	1
499	26	1	0	18	1	2	1	0	0	14	3	4	5	5	5	4	4	5	4	4.5	2	3	5	3	4	4	3.16667	2	4	3	4	3	4	3.6	2	2	4	4	4	4	3.6	2	3.95652	2	4	0	1	1	1
500	29	0	0	12	0	0	1	0	0	0	5	2	3	4	4	4	3	3	4	3.375	2	4	4	3	3	2	2.66667	1	2	3	2	2	2	2.2	0	2	2	2	3	2	2.2	0	2.82609	1	5	0	1	0	1
501	29	0	0	1	0	2	1	1	1	6	4	4	4	4	4	4	5	4	4	4.125	2	4	2	3	3	3	2.5	0	3	3	2	3	3	2.8	1	3	3	4	4	3	3.4	2	3.43478	2	4	2	0	1	1
502	32	1	2	27	0	8	1	0	0	10	2	4	3	4	3	4	3	3	3	3.375	2	2	2	1	2	2	1.5	0	2	2	2	3	2	2.2	0	1	1	3	2	2	1.8	0	2.43478	0	7	2	0	0	1
503	27	0	0	6	0	2	1	0	0	10	2	3	3	2	4	2	3	4	5	3.25	2	3	5	1	1	1	1.83333	0	2	1	1	2	1	1.4	0	5	5	5	3	3	4.2	2	2.82609	1	6	2	0	0	1
504	35	0	2	13	1	1	1	0	1	15	4	5	3	3	4	3	3	2	4	3.375	2	1	2	1	1	1	1	0	2	2	2	3	3	2.4	0	4	1	2	1	1	1.8	0	2.34783	0	7	0	1	1	0
505	26	0	2	1	0	0	1	1	0	3	3	4	4	3	3	5	3	3	3	3.5	2	3	4	2	2	2	2.16667	0	3	3	2	3	3	2.8	1	2	2	3	3	3	2.6	1	2.95652	1	3	0	1	0	1
506	26	0	0	1	0	0	1	1	0	9	2	3	3	4	3	3	4	3	3	3.25	2	3	3	3	2	3	2.33333	0	2	2	2	2	2	2	0	3	3	4	4	3	3.4	2	2.91304	1	5	2	0	0	1
507	26	0	0	1	0	0	1	1	0	9	2	4	4	4	4	4	4	5	4	4.125	2	3	4	1	1	1	1.66667	0	2	3	2	2	2	2.2	0	4	4	4	3	3	3.6	2	3.13043	2	4	2	1	0	1
508	26	0	0	3	1	0	1	1	0	13	2	5	4	5	5	5	3	5	5	4.625	2	5	3	2	1	1	2	0	2	3	2	2	2	2.2	0	3	3	4	4	3	3.4	2	3.34783	2	1	2	1	1	1
509	25	0	0	18	1	0	1	1	0	10	2	4	4	4	4	4	3	3	4	3.75	2	3	3	2	2	4	2.33333	0	3	3	2	3	2	2.6	1	4	4	4	3	4	3.8	2	3.30435	2	3	1	1	0	1
510	26	0	0	1	0	0	1	1	1	7	3	4	4	4	4	4	4	4	4	4	2	4	3	2	2	2	2.16667	0	3	3	2	2	2	2.4	0	3	3	3	3	3	3	1	3.13043	2	5	2	0	0	1
511	27	1	0	0	1	0	1	1	0	8	4	4	4	2	3	4	3	2	2	3	1	3	2	1	1	1	1.33333	0	2	2	2	1	2	1.8	0	1	1	2	2	1	1.4	0	2.08696	0	6	3	0	0	1
512	27	1	0	4	1	0	1	1	0	6	3	4	3	4	4	3	2	4	2	3.25	2	3	3	3	3	4	2.66667	1	4	3	3	4	3	3.4	2	3	3	5	2	4	3.4	2	3.30435	2	4	0	0	0	1
513	26	0	0	27	0	0	1	1	0	2	2	4	2	5	5	4	2	5	5	4	2	5	5	3	1	2	2.66667	1	3	4	1	2	2	2.4	0	2	2	3	2	2	2.2	0	3.08696	2	3	0	0	0	1
514	29	1	2	4	1	0	1	0	1	0	5	3	5	3	3	3	2	2	3	3	1	2	2	1	1	2	1.33333	0	2	2	1	2	2	1.8	0	2	2	2	1	2	1.8	0	2.17391	0	5	1	0	0	1
515	26	0	0	29	3	0	1	0	0	5	2	3	2	3	4	3	3	2	3	2.875	1	3	3	2	3	2	2.16667	0	3	3	3	3	3	3	1	2	2	2	2	2	2	0	2.65217	1	6	2	0	0	1
516	27	0	2	8	0	0	1	1	0	7	3	5	4	5	5	5	5	5	5	4.875	2	3	3	3	1	3	2.16667	0	5	5	3	5	5	4.6	2	3	2	2	2	2	2.2	0	3.73913	2	0	0	1	0	1
517	26	0	1	1	0	0	1	1	0	2	3	4	4	4	4	3	3	4	4	3.75	2	4	3	3	3	3	2.66667	1	4	3	3	4	3	3.4	2	3	3	3	4	3	3.2	2	3.43478	2	5	1	1	0	1
518	25	1	0	27	0	0	1	1	0	16	3	3	2	3	3	2	2	4	2	2.625	1	1	2	1	1	1	1	0	3	1	1	2	2	1.8	0	1	4	4	4	2	3	1	2.21739	0	7	1	0	0	1
519	26	1	0	17	0	0	1	1	0	8	3	4	3	4	4	4	4	5	4	4	2	4	4	4	4	4	3.33333	2	5	4	3	4	3	3.8	2	1	1	3	3	3	2.2	0	3.56522	2	3	0	0	0	1
520	27	1	0	25	1	0	1	1	1	10	4	3	3	3	4	2	2	2	3	2.75	1	1	5	1	1	1	1.5	0	2	2	1	2	1	1.6	0	1	1	1	1	2	1.2	0	1.95652	0	6	0	0	0	1
521	26	0	0	12	0	0	1	1	0	9	2	5	5	5	5	4	4	3	5	4.5	2	3	1	1	1	1	1.16667	0	1	1	2	2	3	1.8	0	3	2	3	3	2	2.6	1	2.82609	1	6	0	0	0	1
522	25	0	0	1	0	0	1	1	0	8	2	5	4	4	4	1	1	1	4	3	1	3	5	1	1	4	2.33333	0	1	1	2	1	1	1.2	0	4	4	3	1	3	3	1	2.56522	0	8	2	0	0	1
523	26	0	0	1	0	0	1	1	0	9	2	3	5	5	5	1	4	4	4	3.875	2	3	2	1	3	1	1.66667	0	1	4	4	4	1	2.8	1	2	2	2	2	2	2	0	2.82609	1	4	1	0	0	1
524	25	0	1	0	1	0	1	1	0	9	2	4	4	4	3	4	4	4	4	3.875	2	1	3	1	1	1	1.16667	0	3	3	3	4	3	3.2	2	3	3	2	4	3	3	1	3	1	4	1	0	0	1
525	27	1	0	27	0	0	1	1	1	10	2	3	4	4	4	2	4	1	5	3.375	2	1	4	1	1	1	1.33333	0	4	3	3	2	2	2.8	1	4	4	3	4	5	4	2	3	1	3	1	0	0	1
526	26	1	1	15	2	0	1	1	1	4	3	2	2	2	4	2	4	2	2	2.5	0	4	2	2	2	3	2.16667	0	2	2	2	2	2	2	0	3	3	3	4	2	3	1	2.52174	0	8	2	0	0	0
527	25	1	0	15	2	0	1	1	0	7	2	5	4	2	5	1	1	1	2	2.625	1	1	2	1	1	4	1.5	0	1	1	4	2	2	2	0	3	2	2	1	2	2	0	2.17391	0	6	1	0	0	0
528	27	0	1	15	2	0	1	1	0	4	3	3	3	4	4	1	5	4	4	3.5	2	2	5	1	1	1	1.66667	0	3	3	3	3	3	3	1	4	4	3	5	1	3.4	2	3.04348	2	7	1	0	0	0
529	25	1	0	1	0	0	1	1	0	8	2	4	3	2	2	3	2	2	3	2.625	1	4	2	3	3	1	2.16667	0	1	1	2	1	2	1.4	0	2	2	2	2	2	2	0	2.21739	0	3	2	1	0	1
530	27	1	0	10	2	0	0	1	0	5	2	3	4	4	4	2	4	4	2	3.375	2	3	4	2	2	1	2	0	2	2	2	2	2	2	0	2	2	2	3	2	2.2	0	2.6087	1	7	1	0	0	1
531	26	1	0	27	0	0	1	0	1	6	2	5	5	5	5	5	5	5	5	5	2	5	5	5	5	5	4.16667	2	5	5	5	5	5	5	2	5	5	5	5	5	5	2	5	2	1	1	1	0	1
532	25	0	0	6	0	0	1	1	0	9	2	3	4	4	4	2	2	4	5	3.5	2	3	4	2	2	3	2.33333	0	3	3	2	2	2	2.4	0	2	2	4	2	4	2.8	1	2.95652	1	5	0	0	0	1
533	27	1	0	18	1	0	1	0	0	13	2	4	5	5	5	5	5	5	5	4.875	2	5	5	5	5	5	4.16667	2	5	5	5	5	5	5	2	5	5	5	5	5	5	2	4.95652	2	1	1	0	0	1
534	27	1	0	1	0	0	1	1	1	8	2	5	4	5	5	3	5	5	5	4.625	2	5	3	5	3	3	3.16667	2	3	5	3	3	3	3.4	2	2	5	5	5	5	4.4	2	4.13043	2	0	1	1	0	1
535	25	1	0	15	2	0	1	0	1	10	2	5	5	5	5	5	4	4	4	4.625	2	4	3	5	5	4	3.5	2	4	2	4	2	4	3.2	2	3	3	4	2	5	3.4	2	3.95652	2	2	3	0	0	1
536	26	1	0	27	0	0	1	1	0	8	3	4	3	3	2	4	4	3	3	3.25	2	3	4	2	2	4	2.5	0	3	3	1	1	1	1.8	0	1	3	4	2	3	2.6	1	2.73913	1	3	2	0	0	1
537	26	1	0	4	1	0	1	1	1	5	3	1	5	1	5	1	1	2	5	2.625	1	4	5	3	1	1	2.33333	0	4	2	1	5	2	2.8	1	1	5	5	4	2	3.4	2	2.86957	1	7	3	1	0	0
538	26	0	0	10	2	0	1	1	0	5	3	4	2	2	4	4	2	2	2	2.75	1	3	3	3	2	1	2	0	2	2	3	4	4	3	1	3	3	3	4	3	3.2	2	2.82609	1	6	0	1	0	1
539	26	1	0	10	2	0	1	1	1	5	2	5	4	4	1	1	3	1	5	3	1	1	3	1	1	1	1.16667	0	5	3	5	4	3	4	2	2	1	2	5	3	2.6	1	2.78261	1	5	1	0	0	1
540	28	1	0	10	2	0	1	1	0	4	4	5	3	3	2	3	5	5	2	3.5	2	5	5	1	1	1	2.16667	0	4	1	4	1	2	2.4	0	5	5	4	5	4	4.6	2	3.30435	2	6	2	0	0	0
541	26	1	0	3	1	0	1	1	1	9	3	1	5	5	5	3	1	3	1	3	1	1	5	4	1	5	2.66667	1	5	2	4	3	3	3.4	2	1	3	3	3	3	2.6	1	3.04348	2	6	3	0	0	1
542	27	0	0	6	0	0	1	1	0	5	3	5	5	5	5	5	5	5	5	5	2	3	5	1	1	1	1.83333	0	1	5	3	3	3	3	1	5	5	5	5	3	4.6	2	3.86957	2	5	0	0	0	0
543	29	0	0	3	1	0	1	1	1	8	4	5	5	3	5	2	1	1	5	3.375	2	2	4	1	2	4	2.16667	0	1	3	3	2	2	2.2	0	2	2	2	3	3	2.4	0	2.73913	1	4	2	0	0	1
544	28	1	0	10	2	0	1	1	1	4	2	4	4	4	4	4	4	4	4	4	2	2	4	2	2	5	2.5	0	4	4	3	4	3	3.6	2	2	2	5	4	2	3	1	3.47826	2	2	1	1	0	0
545	26	0	0	6	0	0	1	1	0	9	2	4	4	4	5	4	4	4	4	4.125	2	4	4	3	5	1	2.83333	1	2	2	4	2	2	2.4	0	4	4	4	4	4	4	2	3.56522	2	3	1	1	0	0
546	24	1	1	3	1	0	1	1	0	7	2	3	3	4	4	4	4	4	4	3.75	2	2	3	2	2	2	1.83333	0	3	3	3	3	3	3	1	3	3	3	3	3	3	1	3.08696	2	4	1	1	0	0
547	27	0	1	6	0	0	1	1	0	9	2	4	4	3	4	4	4	2	4	3.625	2	3	3	3	3	1	2.16667	0	1	1	3	3	2	2	0	2	2	3	2	2	2.2	0	2.73913	1	7	1	1	0	1
548	25	1	0	4	1	0	1	1	0	13	2	2	5	1	5	3	2	3	2	2.875	1	3	4	3	1	1	2	0	1	2	3	1	1	1.6	0	4	5	5	4	4	4.4	2	2.82609	1	6	1	0	0	1
549	26	1	0	4	1	0	1	1	0	13	2	3	4	1	2	4	2	3	4	2.875	1	3	2	1	4	1	1.83333	0	2	2	2	3	2	2.2	0	1	4	2	2	3	2.4	0	2.47826	0	8	2	0	0	1
550	26	0	0	6	0	0	1	1	0	10	2	5	5	3	3	5	5	1	4	3.875	2	3	3	4	1	1	2	0	3	3	4	3	3	3.2	2	2	1	1	1	1	1.2	0	2.82609	1	5	0	0	0	1
[truncated: 14 more columns]
